# Supplementary material for: Arabidopsis replacement histone variant H3.3 occupies promoters of regulated genes
Source: Genome Biol. 2014 Mar 21;15(4):R62. doi: 10.1186/gb-2014-15-4-r62 (PMC4054674; doi:10.1186/gb-2014-15-4-r62)
Supplement: Additional file 2: Table S1 — List of genes with H3.3 nucleosomes in the promoter, around the TTS or both in promoters and around TTSs and list of all H3.3 nucleosomes. Table S2. Primers and Universal Probes (Roche) for qPCR used in this study. [file gb-2014-15-4-r62-S2.xlsx]

## Sheet: Promoter_H3.3_Genes
Supplemental Table S1.		Note multiple worksheets.
List of gene with H3.3 nucleosomes in the promoter.
AT1G01030
AT1G01090
AT1G01180
AT1G01280
AT1G01460
AT1G01471
AT1G01560
AT1G01600
AT1G01630
AT1G01700
AT1G01750
AT1G01840
AT1G01890
AT1G02000
AT1G02228
AT1G02340
AT1G02590
AT1G02630
AT1G02800
AT1G02810
AT1G02860
AT1G02880
AT1G02950
AT1G03170
AT1G03457
AT1G03550
AT1G03600
AT1G03850
AT1G04000
AT1G04250
AT1G04330
AT1G04370
AT1G04470
AT1G04580
AT1G04700
AT1G04840
AT1G05040
AT1G05420
AT1G05650
AT1G05710
AT1G05800
AT1G05810
AT1G06135
AT1G06260
AT1G06480
AT1G06850
AT1G06880
AT1G06980
AT1G06990
AT1G07025
AT1G07130
AT1G07260
AT1G07540
AT1G07580
AT1G07645
AT1G07760
AT1G08030
AT1G08250
AT1G08300
AT1G08340
AT1G08740
AT1G09040
AT1G09176
AT1G09220
AT1G09245
AT1G09250
AT1G09260
AT1G09350
AT1G09390
AT1G09500
AT1G09540
AT1G09550
AT1G09580
AT1G10030
AT1G10190
AT1G10380
AT1G10400
AT1G10460
AT1G10660
AT1G10705
AT1G11040
AT1G11120
AT1G11230
AT1G11370
AT1G11550
AT1G11580
AT1G11860
AT1G12000
AT1G12190
AT1G12411
AT1G12423
AT1G12451
AT1G12540
AT1G12720
AT1G12805
AT1G12890
AT1G13070
AT1G13150
AT1G13200
AT1G13220
AT1G13280
AT1G13300
AT1G13310
AT1G13400
AT1G13590
AT1G13605
AT1G14450
AT1G14455
AT1G14670
AT1G14688
AT1G14860
AT1G14970
AT1G15045
AT1G15370
AT1G15405
AT1G15520
AT1G15570
AT1G15670
AT1G15790
AT1G15810
AT1G15840
AT1G16430
AT1G16630
AT1G16760
AT1G16916
AT1G17180
AT1G17300
AT1G17380
AT1G17730
AT1G17960
AT1G18060
AT1G18090
AT1G18120
AT1G18200
AT1G18250
AT1G18300
AT1G18335
AT1G18380
AT1G18410
AT1G18480
AT1G18486
AT1G18570
AT1G18670
AT1G18790
AT1G18810
AT1G18820
AT1G18840
AT1G18970
AT1G19180
AT1G19376
AT1G19510
AT1G19750
AT1G19830
AT1G19968
AT1G20170
AT1G20380
AT1G20470
AT1G20620
AT1G20700
AT1G20850
AT1G20967
AT1G21090
AT1G21120
AT1G21326
AT1G21430
AT1G21620
AT1G21651
AT1G21670
AT1G22130
AT1G22170
AT1G22500
AT1G22570
AT1G22580
AT1G22660
AT1G22680
AT1G22830
AT1G23050
AT1G23120
AT1G23350
AT1G23450
AT1G23500
AT1G23550
AT1G23810
AT1G23970
AT1G24030
AT1G24140
AT1G24210
AT1G24470
AT1G24640
AT1G24792
AT1G25250
AT1G25425
AT1G25430
AT1G25480
AT1G25510
AT1G26200
AT1G26590
AT1G26730
AT1G26950
AT1G27008
AT1G27020
AT1G27050
AT1G27135
AT1G27160
AT1G27220
AT1G27500
AT1G27920
AT1G27950
AT1G28190
AT1G28375
AT1G28600
AT1G28680
AT1G28930
AT1G29265
AT1G29380
AT1G30030
AT1G30050
AT1G30870
AT1G31140
AT1G31175
AT1G31200
AT1G31240
AT1G31335
AT1G31355
AT1G31450
AT1G31480
AT1G31640
AT1G31812
AT1G31830
AT1G32240
AT1G32290
AT1G32361
AT1G32680
AT1G32780
AT1G32928
AT1G33160
AT1G33180
AT1G33380
AT1G33430
AT1G33510
AT1G33560
AT1G33811
AT1G34050
AT1G34245
AT1G34480
AT1G35140
AT1G35465
AT1G35560
AT1G35610
AT1G36340
AT1G42480
AT1G43120
AT1G43680
AT1G45145
AT1G46552
AT1G46554
AT1G47270
AT1G47290
AT1G47520
AT1G48268
AT1G48340
AT1G48460
AT1G48500
AT1G48953
AT1G49015
AT1G49060
AT1G49330
AT1G49400
AT1G49490
AT1G49500
AT1G49520
AT1G49610
AT1G49690
AT1G49860
AT1G50190
AT1G50790
AT1G51120
AT1G51360
AT1G51420
AT1G51440
AT1G51500
AT1G51520
AT1G51640
AT1G51760
AT1G51800
AT1G51930
AT1G52030
AT1G52140
AT1G52160
AT1G52310
AT1G52350
AT1G52400
AT1G52855
AT1G52910
AT1G53020
AT1G53160
AT1G53163
AT1G53620
AT1G53640
AT1G53700
AT1G54095
AT1G54420
AT1G54450
AT1G54575
AT1G55290
AT1G55320
AT1G55580
AT1G55720
AT1G55760
AT1G55920
AT1G56100
AT1G56140
AT1G56150
AT1G56240
AT1G56320
AT1G56570
AT1G56580
AT1G56630
AT1G56670
AT1G56690
AT1G56730
AT1G57620
AT1G57765
AT1G57990
AT1G58225
AT1G58248
AT1G58280
AT1G58420
AT1G58430
AT1G60480
AT1G60520
AT1G60540
AT1G61097
AT1G61170
AT1G61200
AT1G61260
AT1G61310
AT1G61353
AT1G61570
AT1G61688
AT1G61720
AT1G61750
AT1G61760
AT1G61970
AT1G61990
AT1G62085
AT1G62110
AT1G62301
AT1G62333
AT1G62580
AT1G62820
AT1G63010
AT1G63040
AT1G63105
AT1G63250
AT1G63420
AT1G63440
AT1G63750
AT1G63820
AT1G64065
AT1G64100
AT1G64235
AT1G64405
AT1G64620
AT1G64690
AT1G64870
AT1G64890
AT1G65260
AT1G65295
AT1G65300
AT1G65445
AT1G65500
AT1G65520
AT1G65730
AT1G65790
AT1G65907
AT1G65940
AT1G66080
AT1G66090
AT1G66110
AT1G66120
AT1G66320
AT1G66600
AT1G66820
AT1G66850
AT1G66890
AT1G67040
AT1G67090
AT1G67100
AT1G67130
AT1G67200
AT1G67240
AT1G67320
AT1G67350
AT1G67510
AT1G67600
AT1G67730
AT1G67770
AT1G67980
AT1G68070
AT1G68230
AT1G68238
AT1G68290
AT1G68585
AT1G68600
AT1G68620
AT1G68670
AT1G68690
AT1G68725
AT1G68735
AT1G68750
AT1G68795
AT1G68880
AT1G68945
AT1G69050
AT1G69325
AT1G69370
AT1G69600
AT1G69750
AT1G69790
AT1G69910
AT1G69990
AT1G70140
AT1G70400
AT1G70430
AT1G70560
AT1G70645
AT1G70780
AT1G70895
AT1G70910
AT1G71000
AT1G71002
AT1G71050
AT1G71100
AT1G71110
AT1G71250
AT1G71450
AT1G71695
AT1G71890
AT1G72060
AT1G72141
AT1G72520
AT1G72610
AT1G72730
AT1G72790
AT1G72820
AT1G73000
AT1G73410
AT1G73580
AT1G73590
AT1G73780
AT1G73790
AT1G73900
AT1G74080
AT1G74510
AT1G74540
AT1G74860
AT1G75070
AT1G75170
AT1G75190
AT1G75230
AT1G75270
AT1G75420
AT1G75430
AT1G75580
AT1G75590
AT1G75640
AT1G75650
AT1G75717
AT1G76190
AT1G76230
AT1G76240
AT1G76560
AT1G76620
AT1G76680
AT1G76840
AT1G76878
AT1G76952
AT1G77000
AT1G77120
AT1G77390
AT1G77400
AT1G77440
AT1G77520
AT1G77660
AT1G77700
AT1G77790
AT1G77920
AT1G78030
AT1G78370
AT1G78390
AT1G78430
AT1G78490
AT1G78710
AT1G78800
AT1G78830
AT1G78850
AT1G79180
AT1G79300
AT1G79430
AT1G79490
AT1G79505
AT1G79529
AT1G80180
AT1G80245
AT1G80600
AT1G80700
AT1G80740
AT2G01610
AT2G01818
AT2G01890
AT2G02020
AT2G02040
AT2G02350
AT2G02440
AT2G02610
AT2G02720
AT2G02850
AT2G02880
AT2G02950
AT2G03440
AT2G03450
AT2G03740
AT2G03750
AT2G04370
AT2G04400
AT2G04490
AT2G04510
AT2G05180
AT2G05310
AT2G05786
AT2G05800
AT2G05810
AT2G09992
AT2G11240
AT2G11270
AT2G11891
AT2G12490
AT2G13350
AT2G13640
AT2G13830
AT2G14050
AT2G14870
AT2G15090
AT2G15320
AT2G15400
AT2G15570
AT2G15630
AT2G15730
AT2G15850
AT2G16370
AT2G16380
AT2G16450
AT2G16510
AT2G16592
AT2G16760
AT2G17036
AT2G17040
AT2G17305
AT2G17450
AT2G17490
AT2G17723
AT2G18010
AT2G18042
AT2G18190
AT2G18650
AT2G18660
AT2G18770
AT2G18800
AT2G19130
AT2G19180
AT2G19490
AT2G19570
AT2G19590
AT2G19770
AT2G20060
AT2G20208
AT2G20585
AT2G20625
AT2G21000
AT2G21185
AT2G21220
AT2G21400
AT2G21620
AT2G21780
AT2G22030
AT2G22180
AT2G22440
AT2G22470
AT2G22490
AT2G22630
AT2G22668
AT2G22760
AT2G22807
AT2G22850
AT2G22900
AT2G22905
AT2G23180
AT2G23290
AT2G23510
AT2G23650
AT2G23940
AT2G24290
AT2G24320
AT2G24410
AT2G24540
AT2G24560
AT2G24693
AT2G25130
AT2G25160
AT2G25255
AT2G25440
AT2G25470
AT2G25530
AT2G25600
AT2G25630
AT2G25697
AT2G25735
AT2G25737
AT2G25950
AT2G26130
AT2G26160
AT2G26170
AT2G26220
AT2G26267
AT2G26370
AT2G26420
AT2G26480
AT2G26490
AT2G26511
AT2G26547
AT2G26600
AT2G26790
AT2G26960
AT2G27010
AT2G27390
AT2G27740
AT2G27850
AT2G27960
AT2G28120
AT2G28140
AT2G28315
AT2G28440
AT2G28510
AT2G28760
AT2G28770
AT2G28790
AT2G28820
AT2G28900
AT2G28920
AT2G29180
AT2G29370
AT2G29410
AT2G29710
AT2G29760
AT2G30270
AT2G30400
AT2G30420
AT2G30470
AT2G30530
AT2G30695
AT2G30870
AT2G30925
AT2G30985
AT2G31005
AT2G31160
AT2G31210
AT2G31310
AT2G31335
AT2G31670
AT2G31953
AT2G32110
AT2G32200
AT2G32430
AT2G32840
AT2G33030
AT2G33060
AT2G33180
AT2G33320
AT2G33330
AT2G33793
AT2G33810
AT2G33900
AT2G34010
AT2G34080
AT2G34200
AT2G34300
AT2G34400
AT2G34440
AT2G34585
AT2G34620
AT2G34820
AT2G34870
AT2G35345
AT2G35480
AT2G35790
AT2G35850
AT2G35970
AT2G36040
AT2G36290
AT2G36310
AT2G36355
AT2G36690
AT2G36730
AT2G36790
AT2G36890
AT2G36985
AT2G37035
AT2G37100
AT2G37420
AT2G37550
AT2G37600
AT2G37925
AT2G38090
AT2G38160
AT2G38250
AT2G38320
AT2G38380
AT2G38940
AT2G39080
AT2G39380
AT2G39400
AT2G39440
AT2G39850
AT2G39975
AT2G40008
AT2G40030
AT2G40120
AT2G40200
AT2G40330
AT2G40340
AT2G40435
AT2G40500
AT2G40955
AT2G41000
AT2G41082
AT2G41200
AT2G41230
AT2G41233
AT2G41280
AT2G41312
AT2G41390
AT2G41415
AT2G41420
AT2G41430
AT2G41540
AT2G41616
AT2G41820
AT2G41860
AT2G41970
AT2G41990
AT2G42040
AT2G42250
AT2G42380
AT2G42700
AT2G42830
AT2G42900
AT2G42940
AT2G42970
AT2G43250
AT2G43440
AT2G43480
AT2G43720
AT2G43820
AT2G43880
AT2G44080
AT2G44120
AT2G44280
AT2G44300
AT2G44304
AT2G44390
AT2G44500
AT2G44590
AT2G44810
AT2G44840
AT2G44880
AT2G45170
AT2G45412
AT2G45420
AT2G45580
AT2G45610
AT2G45680
AT2G45760
AT2G45830
AT2G46380
AT2G46460
AT2G46640
AT2G46662
AT2G46670
AT2G46735
AT2G47010
AT2G47130
AT2G47260
AT2G47360
AT2G47460
AT2G47670
AT2G47800
AT3G01175
AT3G01202
AT3G01350
AT3G01430
AT3G01670
AT3G01750
AT3G01860
AT3G01970
AT3G02010
AT3G02315
AT3G02360
AT3G02500
AT3G02610
AT3G02850
AT3G03080
AT3G03190
AT3G03240
AT3G03460
AT3G03626
AT3G03700
AT3G03950
AT3G04040
AT3G04150
AT3G04300
AT3G04420
AT3G04440
AT3G04721
AT3G04732
AT3G04735
AT3G04860
AT3G04997
AT3G05080
AT3G05330
AT3G05400
AT3G05415
AT3G05525
AT3G05620
AT3G05740
AT3G05960
AT3G06050
AT3G06142
AT3G06145
AT3G06455
AT3G66658
AT3G06830
AT3G06868
AT3G06900
AT3G07195
AT3G07273
AT3G07600
AT3G07900
AT3G08610
AT3G08690
AT3G08770
AT3G08820
AT3G08940
AT3G09035
AT3G09080
AT3G09270
AT3G09400
AT3G09830
AT3G09922
AT3G10120
AT3G10525
AT3G10560
AT3G10640
AT3G10730
AT3G10780
AT3G10880
AT3G10910
AT3G11020
AT3G11280
AT3G11340
AT3G11430
AT3G11550
AT3G11773
AT3G12060
AT3G12145
AT3G12700
AT3G12900
AT3G12910
AT3G13100
AT3G13550
AT3G13594
AT3G13650
AT3G13724
AT3G13780
AT3G13784
AT3G13820
AT3G13850
AT3G14025
AT3G14185
AT3G14220
AT3G14570
AT3G14670
AT3G14680
AT3G14700
AT3G14760
AT3G14880
AT3G14970
AT3G14990
AT3G15020
AT3G15352
AT3G15370
AT3G15534
AT3G15540
AT3G15578
AT3G15860
AT3G15970
AT3G16130
AT3G16150
AT3G16170
AT3G16280
AT3G16320
AT3G16400
AT3G16510
AT3G16530
AT3G16550
AT3G17180
AT3G17230
AT3G17320
AT3G17360
AT3G17609
AT3G17715
AT3G18090
AT3G18160
AT3G18240
AT3G18291
AT3G18485
AT3G18518
AT3G18530
AT3G18715
AT3G18840
AT3G18900
AT3G19085
AT3G19140
AT3G19520
AT3G19660
AT3G19690
AT3G19770
AT3G19890
AT3G20015
AT3G20885
AT3G20970
AT3G21360
AT3G21580
AT3G21710
AT3G21730
AT3G21770
AT3G21860
AT3G21890
AT3G22230
AT3G22600
AT3G22760
AT3G22800
AT3G22900
AT3G22945
AT3G23050
AT3G23125
AT3G23330
AT3G23530
AT3G23610
AT3G23670
AT3G23730
AT3G23780
AT3G23805
AT3G23970
AT3G24020
AT3G24255
AT3G24315
AT3G24465
AT3G24560
AT3G24610
AT3G24630
AT3G24660
AT3G24800
AT3G24860
AT3G25050
AT3G25165
AT3G25210
AT3G25250
AT3G25510
AT3G25597
AT3G25700
AT3G25760
AT3G25780
AT3G25790
AT3G25990
AT3G26125
AT3G26440
AT3G26490
AT3G26500
AT3G26600
AT3G26614
AT3G26616
AT3G26747
AT3G26880
AT3G26932
AT3G26960
AT3G27025
AT3G27040
AT3G27070
AT3G27660
AT3G27710
AT3G27800
AT3G27880
AT3G27890
AT3G27920
AT3G28210
AT3G28270
AT3G28330
AT3G28420
AT3G28540
AT3G28560
AT3G28705
AT3G28920
AT3G29105
AT3G29156
AT3G29195
AT3G29370
AT3G29786
AT3G43580
AT3G43970
AT3G44428
AT3G44444
AT3G44510
AT3G44620
AT3G44735
AT3G44798
AT3G44810
AT3G44870
AT3G45010
AT3G45030
AT3G45093
AT3G45275
AT3G45390
AT3G45650
AT3G45730
AT3G45775
AT3G45935
AT3G45970
AT3G46000
AT3G46090
AT3G46160
AT3G46730
AT3G46930
AT3G47070
AT3G47295
AT3G47380
AT3G47510
AT3G47530
AT3G47690
AT3G47750
AT3G47830
AT3G47875
AT3G48237
AT3G48240
AT3G48275
AT3G48380
AT3G48470
AT3G48580
AT3G48850
AT3G49540
AT3G49550
AT3G49560
AT3G49620
AT3G49820
AT3G49832
AT3G50260
AT3G50280
AT3G50337
AT3G50390
AT3G50410
AT3G50450
AT3G50620
AT3G50810
AT3G50825
AT3G51030
AT3G51430
AT3G51600
AT3G51636
AT3G51740
AT3G51760
AT3G52155
AT3G52285
AT3G52290
AT3G52480
AT3G52500
AT3G52520
AT3G52530
AT3G52550
AT3G52742
AT3G52770
AT3G52900
AT3G53016
AT3G53190
AT3G53230
AT3G53280
AT3G53350
AT3G53360
AT3G53370
AT3G53400
AT3G53470
AT3G53480
AT3G53510
AT3G53770
AT3G53790
AT3G53910
AT3G54080
AT3G54210
AT3G54240
AT3G54380
AT3G54510
AT3G54625
AT3G54720
AT3G54730
AT3G54770
AT3G54802
AT3G54890
AT3G55110
AT3G55140
AT3G55730
AT3G55734
AT3G55740
AT3G55795
AT3G55950
AT3G56070
AT3G56100
AT3G56250
AT3G56390
AT3G56420
AT3G56810
AT3G57070
AT3G57100
AT3G57130
AT3G57140
AT3G57157
AT3G57780
AT3G57880
AT3G57990
AT3G58000
AT3G58020
AT3G58120
AT3G58165
AT3G58210
AT3G58420
AT3G58590
AT3G58740
AT3G58760
AT3G58800
AT3G58975
AT3G59150
AT3G59270
AT3G59440
AT3G59610
AT3G59690
AT3G60000
AT3G60040
AT3G60075
AT3G60080
AT3G60090
AT3G60180
AT3G60220
AT3G60280
AT3G60420
AT3G60550
AT3G60590
AT3G60640
AT3G60700
AT3G60897
AT3G61320
AT3G61460
AT3G61470
AT3G61571
AT3G61600
AT3G61630
AT3G61730
AT3G61826
AT3G61829
AT3G61840
AT3G61920
AT3G61930
AT3G61962
AT3G62050
AT3G62160
AT3G62320
AT3G62630
AT3G62735
AT3G62780
AT3G62907
AT3G62950
AT3G63020
AT3G63233
AT3G63300
AT3G63320
AT3G63350
AT3G63440
AT3G63470
AT4G00165
AT4G00400
AT4G00525
AT4G00620
AT4G00940
AT4G01245
AT4G01340
AT4G01350
AT4G01370
AT4G01550
AT4G01680
AT4G01720
AT4G01750
AT4G01895
AT4G01930
AT4G01990
AT4G02100
AT4G02325
AT4G02330
AT4G02360
AT4G02390
AT4G03140
AT4G03505
AT4G03550
AT4G03565
AT4G03590
AT4G03945
AT4G04360
AT4G04460
AT4G04547
AT4G04690
AT4G04730
AT4G04750
AT4G04930
AT4G05048
AT4G05091
AT4G05100
AT4G05190
AT4G06534
AT4G08160
AT4G08485
AT4G08871
AT4G08945
AT4G09490
AT4G09610
AT4G09830
AT4G09990
AT4G10115
AT4G10420
AT4G10550
AT4G10820
AT4G10910
AT4G11180
AT4G11211
AT4G11350
AT4G11550
AT4G11845
AT4G11950
AT4G12065
AT4G12080
AT4G12270
AT4G12423
AT4G12617
AT4G12731
AT4G12915
AT4G12970
AT4G12990
AT4G13420
AT4G13494
AT4G13540
AT4G13554
AT4G13770
AT4G13790
AT4G14103
AT4G14150
AT4G14165
AT4G14403
AT4G14548
AT4G14590
AT4G14620
AT4G14830
AT4G15610
AT4G15720
AT4G15980
AT4G16180
AT4G16235
AT4G16600
AT4G16620
AT4G16745
AT4G16820
AT4G16835
AT4G16880
AT4G17500
AT4G17680
AT4G17690
AT4G17718
AT4G18010
AT4G18220
AT4G18290
AT4G18375
AT4G18395
AT4G18430
AT4G18596
AT4G18760
AT4G18770
AT4G18790
AT4G18823
AT4G18830
AT4G18890
AT4G19038
AT4G19390
AT4G19430
AT4G19810
AT4G19902
AT4G19970
AT4G20365
AT4G20730
AT4G20920
AT4G21120
AT4G21300
AT4G21326
AT4G21440
AT4G21585
AT4G21620
AT4G21650
AT4G21780
AT4G21840
AT4G21890
AT4G22120
AT4G22470
AT4G22545
AT4G22590
AT4G22760
AT4G22785
AT4G22980
AT4G23090
AT4G23410
AT4G23670
AT4G23710
AT4G23870
AT4G23990
AT4G24060
AT4G24100
AT4G24120
AT4G24180
AT4G24420
AT4G24540
AT4G24590
AT4G24960
AT4G24970
AT4G24975
AT4G24980
AT4G25070
AT4G25200
AT4G25270
AT4G25320
AT4G25350
AT4G25420
AT4G25433
AT4G25434
AT4G25530
AT4G25590
AT4G25845
AT4G26040
AT4G26488
AT4G26560
AT4G26590
AT4G26790
AT4G26960
AT4G27060
AT4G27070
AT4G27220
AT4G27260
AT4G27270
AT4G27360
AT4G27460
AT4G27530
AT4G27654
AT4G27740
AT4G28181
AT4G28340
AT4G28480
AT4G28570
AT4G28950
AT4G29110
AT4G29200
AT4G29250
AT4G29620
AT4G29660
AT4G29740
AT4G29880
AT4G30074
AT4G30130
AT4G30500
AT4G30530
AT4G30825
AT4G30830
AT4G30860
AT4G31190
AT4G31690
AT4G31760
AT4G31800
AT4G32040
AT4G32105
AT4G32120
AT4G32200
AT4G32445
AT4G32630
AT4G32960
AT4G33160
AT4G33355
AT4G33495
AT4G33890
AT4G33905
AT4G33925
AT4G33970
AT4G34060
AT4G34103
AT4G34340
AT4G34380
AT4G34410
AT4G34470
AT4G34550
AT4G34555
AT4G34560
AT4G34588
AT4G34620
AT4G34770
AT4G35280
AT4G35500
AT4G35720
AT4G35930
AT4G36030
AT4G36110
AT4G36350
AT4G36470
AT4G36510
AT4G36540
AT4G36600
AT4G36680
AT4G36810
AT4G36925
AT4G36930
AT4G37010
AT4G37180
AT4G37430
AT4G37450
AT4G37570
AT4G37650
AT4G37690
AT4G37840
AT4G37870
AT4G37900
AT4G38080
AT4G38680
AT4G38740
AT4G39130
AT4G39210
AT4G39420
AT4G39510
AT4G39590
AT4G39780
AT4G39810
AT4G39900
AT4G40020
AT4G40080
AT5G01170
AT5G01240
AT5G01340
AT5G01380
AT5G01560
AT5G01570
AT5G01640
AT5G01670
AT5G01700
AT5G01715
AT5G01740
AT5G01750
AT5G01820
AT5G01930
AT5G02030
AT5G02240
AT5G02340
AT5G02400
AT5G02460
AT5G02560
AT5G02730
AT5G02750
AT5G03050
AT5G03110
AT5G03360
AT5G03370
AT5G03545
AT5G03552
AT5G03555
AT5G03775
AT5G03890
AT5G04120
AT5G04200
AT5G04220
AT5G04330
AT5G04700
AT5G04780
AT5G04840
AT5G05220
AT5G05260
AT5G05290
AT5G05790
AT5G06090
AT5G06240
AT5G06278
AT5G06400
AT5G06480
AT5G07030
AT5G07060
AT5G07180
AT5G07280
AT5G07475
AT5G08020
AT5G08260
AT5G08315
AT5G08330
AT5G09500
AT5G09805
AT5G10000
AT5G10040
AT5G10120
AT5G10160
AT5G10504
AT5G10510
AT5G10525
AT5G10572
AT5G10720
AT5G11027
AT5G11050
AT5G11530
AT5G11550
AT5G11660
AT5G11780
AT5G11830
AT5G11990
AT5G12043
AT5G12190
AT5G12240
AT5G12280
AT5G12330
AT5G12340
AT5G12890
AT5G12910
AT5G12930
AT5G12990
AT5G13250
AT5G13380
AT5G13600
AT5G13655
AT5G13820
AT5G14010
AT5G14070
AT5G14090
AT5G14230
AT5G14380
AT5G14410
AT5G14480
AT5G14650
AT5G14930
AT5G14980
AT5G15160
AT5G15265
AT5G15330
AT5G15600
AT5G15620
AT5G15690
AT5G15870
AT5G15880
AT5G15990
AT5G16100
AT5G16240
AT5G16600
AT5G16610
AT5G16960
AT5G17040
AT5G17170
AT5G17190
AT5G17590
AT5G18070
AT5G18270
AT5G18404
AT5G18430
AT5G18470
AT5G18670
AT5G19060
AT5G19095
AT5G19190
AT5G19230
AT5G19257
AT5G19260
AT5G19460
AT5G19580
AT5G19610
AT5G19700
AT5G19800
AT5G19830
AT5G19875
AT5G20045
AT5G20050
AT5G20330
AT5G20370
AT5G20447
AT5G20500
AT5G20860
AT5G21030
AT5G21110
AT5G21280
AT5G21990
AT5G22044
AT5G22240
AT5G22270
AT5G22300
AT5G22410
AT5G22630
AT5G23010
AT5G23150
AT5G23430
AT5G23460
AT5G24000
AT5G24090
AT5G24155
AT5G24250
AT5G24355
AT5G24510
AT5G24593
AT5G24770
AT5G24960
AT5G24990
AT5G25110
AT5G25140
AT5G25290
AT5G25460
AT5G25640
AT5G25920
AT5G26170
AT5G26230
AT5G26670
AT5G26912
AT5G27100
AT5G27889
AT5G27927
AT5G28000
AT5G28040
AT5G28200
AT5G28919
AT5G35100
AT5G35190
AT5G35526
AT5G35555
AT5G35580
AT5G35631
AT5G35640
AT5G35715
AT5G35740
AT5G35753
AT5G35860
AT5G35870
AT5G35965
AT5G36925
AT5G37490
AT5G37667
AT5G38130
AT5G38197
AT5G38200
AT5G38300
AT5G38450
AT5G38500
AT5G38530
AT5G39050
AT5G39070
AT5G39420
AT5G39850
AT5G39860
AT5G40070
AT5G40270
AT5G40384
AT5G40540
AT5G40620
AT5G40847
AT5G41320
AT5G41330
AT5G41401
AT5G41430
AT5G41550
AT5G41605
AT5G41614
AT5G41620
AT5G41750
AT5G41908
AT5G41910
AT5G41920
AT5G42020
AT5G42146
AT5G42203
AT5G42570
AT5G42830
AT5G42880
AT5G42895
AT5G43300
AT5G43640
AT5G43680
AT5G43755
AT5G43970
AT5G44005
AT5G44020
AT5G44100
AT5G44220
AT5G44410
AT5G45180
AT5G45320
AT5G45350
AT5G45540
AT5G45605
AT5G45630
AT5G45730
AT5G46060
AT5G46090
AT5G46105
AT5G46115
AT5G46200
AT5G46490
AT5G46520
AT5G46720
AT5G46780
AT5G46900
AT5G47160
AT5G47175
AT5G47260
AT5G47290
AT5G47300
AT5G47600
AT5G47670
AT5G47800
AT5G47928
AT5G48170
AT5G48310
AT5G48340
AT5G48440
AT5G48485
AT5G48550
AT5G48657
AT5G48675
AT5G48750
AT5G48890
AT5G48910
AT5G48940
AT5G49050
AT5G49270
AT5G49290
AT5G49330
AT5G49350
AT5G49370
AT5G49410
AT5G49420
AT5G49448
AT5G49630
AT5G49640
AT5G49665
AT5G49746
AT5G50260
AT5G50290
AT5G50335
AT5G50370
AT5G50390
AT5G50410
AT5G50930
AT5G51030
AT5G51105
AT5G51470
AT5G51560
AT5G51680
AT5G51790
AT5G52030
AT5G52280
AT5G52547
AT5G52790
AT5G52882
AT5G52901
AT5G52975
AT5G53380
AT5G53410
AT5G53760
AT5G53820
AT5G53840
AT5G54145
AT5G54150
AT5G54180
AT5G54240
AT5G54320
AT5G54490
AT5G54540
AT5G54580
AT5G54720
AT5G54990
AT5G55020
AT5G55045
AT5G55055
AT5G55056
AT5G55180
AT5G55200
AT5G55240
AT5G55480
AT5G55565
AT5G55855
AT5G55930
AT5G55980
AT5G56220
AT5G56250
AT5G56367
AT5G56460
AT5G56520
AT5G56560
AT5G57010
AT5G57100
AT5G57123
AT5G57181
AT5G57260
AT5G57520
AT5G57570
AT5G57880
AT5G57920
AT5G58300
AT5G58360
AT5G58400
AT5G58530
AT5G58590
AT5G59020
AT5G59055
AT5G59230
AT5G59300
AT5G59385
AT5G59505
AT5G59510
AT5G59530
AT5G59662
AT5G59730
AT5G59930
AT5G60200
AT5G60220
AT5G60530
AT5G60760
AT5G60830
AT5G60850
AT5G60970
AT5G61050
AT5G61412
AT5G61630
AT5G62080
AT5G62140
AT5G62230
AT5G62500
AT5G62576
AT5G62730
AT5G62930
AT5G62998
AT5G63140
AT5G63195
AT5G63390
AT5G63500
AT5G63580
AT5G63660
AT5G63960
AT5G64000
AT5G64230
AT5G64540
AT5G64620
AT5G64750
AT5G64770
AT5G64790
AT5G65020
AT5G65070
AT5G65130
AT5G65240
AT5G65870
AT5G66220
AT5G66310
AT5G66350
AT5G66360
AT5G66450
AT5G66580
AT5G66630
AT5G66740
AT5G66815
AT5G66920
AT5G67090
AT5G67270
AT5G67390
AT5G67455
AT5G67520
AT5G67620

## Sheet: TTS_H3.3_Genes
List of gene with H3.3 nucleosomes around the TTS
AT1G01020
AT1G01060
AT1G01140
AT1G01160
AT1G01170
AT1G01220
AT1G01230
AT1G01240
AT1G01250
AT1G01320
AT1G01355
AT1G01400
AT1G01430
AT1G01490
AT1G01500
AT1G01510
AT1G01550
AT1G01570
AT1G01590
AT1G01650
AT1G01730
AT1G01780
AT1G01790
AT1G01810
AT1G01820
AT1G01900
AT1G01910
AT1G01930
AT1G01950
AT1G01960
AT1G01970
AT1G01980
AT1G01990
AT1G02010
AT1G02020
AT1G02070
AT1G02090
AT1G02100
AT1G02110
AT1G02120
AT1G02130
AT1G02145
AT1G02150
AT1G02160
AT1G02170
AT1G02180
AT1G02220
AT1G02230
AT1G02270
AT1G02280
AT1G02300
AT1G02305
AT1G02310
AT1G02320
AT1G02330
AT1G02370
AT1G02400
AT1G02410
AT1G02460
AT1G02470
AT1G02490
AT1G02500
AT1G02510
AT1G02560
AT1G02610
AT1G02640
AT1G02650
AT1G02660
AT1G02750
AT1G02760
AT1G02780
AT1G02820
AT1G02840
AT1G02890
AT1G02910
AT1G02960
AT1G02980
AT1G02990
AT1G03000
AT1G03040
AT1G03060
AT1G03070
AT1G03080
AT1G03090
AT1G03100
AT1G03110
AT1G03120
AT1G03140
AT1G03150
AT1G03190
AT1G03250
AT1G03260
AT1G03280
AT1G03290
AT1G03300
AT1G03340
AT1G03350
AT1G03370
AT1G03380
AT1G03390
AT1G03410
AT1G03445
AT1G03475
AT1G03530
AT1G03580
AT1G03610
AT1G03620
AT1G03750
AT1G03760
AT1G03830
AT1G03870
AT1G03890
AT1G03900
AT1G03910
AT1G03920
AT1G03950
AT1G03960
AT1G03980
AT1G04010
AT1G04070
AT1G04080
AT1G04140
AT1G04160
AT1G04171
AT1G04210
AT1G04220
AT1G04230
AT1G04240
AT1G04300
AT1G04340
AT1G04350
AT1G04360
AT1G04410
AT1G04420
AT1G04425
AT1G04430
AT1G04440
AT1G04480
AT1G04510
AT1G04530
AT1G04540
AT1G04550
AT1G04555
AT1G04590
AT1G04610
AT1G04620
AT1G04640
AT1G04680
AT1G04690
AT1G04750
AT1G04780
AT1G04810
AT1G04830
AT1G04850
AT1G04870
AT1G04900
AT1G04910
AT1G04920
AT1G04945
AT1G04950
AT1G04970
AT1G04980
AT1G04990
AT1G05030
AT1G05055
AT1G05120
AT1G05140
AT1G05150
AT1G05160
AT1G05170
AT1G05210
AT1G05250
AT1G05260
AT1G05270
AT1G05330
AT1G05340
AT1G05350
AT1G05360
AT1G05380
AT1G05385
AT1G05430
AT1G05500
AT1G05510
AT1G05520
AT1G05530
AT1G05540
AT1G05550
AT1G05570
AT1G05590
AT1G05600
AT1G05630
AT1G05640
AT1G05660
AT1G05670
AT1G05770
AT1G05785
AT1G05790
AT1G05805
AT1G05820
AT1G05830
AT1G05840
AT1G05850
AT1G05860
AT1G05870
AT1G05890
AT1G05900
AT1G05910
AT1G05930
AT1G05940
AT1G05960
AT1G05970
AT1G05990
AT1G06000
AT1G06010
AT1G06050
AT1G06060
AT1G06070
AT1G06100
AT1G06120
AT1G06130
AT1G06149
AT1G06150
AT1G06200
AT1G06210
AT1G06220
AT1G06230
AT1G06250
AT1G06265
AT1G06370
AT1G06390
AT1G06400
AT1G06410
AT1G06440
AT1G06450
AT1G06460
AT1G06470
AT1G06475
AT1G06500
AT1G06515
AT1G06510
AT1G06520
AT1G06550
AT1G06560
AT1G06570
AT1G06580
AT1G06590
AT1G06630
AT1G06640
AT1G06660
AT1G06670
AT1G06690
AT1G06710
AT1G06720
AT1G06730
AT1G06750
AT1G06790
AT1G06800
AT1G06820
AT1G06870
AT1G06890
AT1G06900
AT1G06910
AT1G06930
AT1G06950
AT1G07010
AT1G07020
AT1G07040
AT1G07050
AT1G07060
AT1G07070
AT1G07080
AT1G07110
AT1G07135
AT1G07150
AT1G07160
AT1G07180
AT1G07200
AT1G07220
AT1G07290
AT1G07300
AT1G07340
AT1G07350
AT1G07360
AT1G07400
AT1G07410
AT1G07420
AT1G07440
AT1G07470
AT1G07473
AT1G07476
AT1G07480
AT1G07500
AT1G07510
AT1G07590
AT1G07650
AT1G07660
AT1G07670
AT1G07700
AT1G07705
AT1G07740
AT1G07747
AT1G07750
AT1G07770
AT1G07810
AT1G07820
AT1G07840
AT1G07890
AT1G07920
AT1G07940
AT1G07970
AT1G08040
AT1G08060
AT1G08110
AT1G08125
AT1G08130
AT1G08200
AT1G08220
AT1G08310
AT1G08320
AT1G08360
AT1G08390
AT1G08400
AT1G08410
AT1G08420
AT1G08480
AT1G08490
AT1G08500
AT1G08540
AT1G08550
AT1G08560
AT1G08580
AT1G08600
AT1G08610
AT1G08620
AT1G08640
AT1G08660
AT1G08680
AT1G08700
AT1G08710
AT1G08720
AT1G08760
AT1G08770
AT1G08780
AT1G08820
AT1G08840
AT1G08845
AT1G08890
AT1G08900
AT1G08910
AT1G08940
AT1G08960
AT1G08980
AT1G09000
AT1G09010
AT1G09020
AT1G09050
AT1G09060
AT1G09080
AT1G09110
AT1G09130
AT1G09140
AT1G09150
AT1G09155
AT1G09160
AT1G09180
AT1G09195
AT1G09210
AT1G09270
AT1G09280
AT1G09330
AT1G09340
AT1G09430
AT1G09510
AT1G09570
AT1G09575
AT1G09590
AT1G09610
AT1G09620
AT1G09625
AT1G09630
AT1G09640
AT1G09645
AT1G09650
AT1G09660
AT1G09730
AT1G09740
AT1G09760
AT1G09770
AT1G09780
AT1G09795
AT1G09800
AT1G09810
AT1G09815
AT1G09820
AT1G09870
AT1G09900
AT1G09910
AT1G09920
AT1G09950
AT1G09970
AT1G09980
AT1G10010
AT1G10020
AT1G10090
AT1G10095
AT1G10110
AT1G10170
AT1G10240
AT1G10270
AT1G10280
AT1G10290
AT1G10310
AT1G10320
AT1G10360
AT1G10390
AT1G10410
AT1G10440
AT1G10450
AT1G10490
AT1G10500
AT1G10510
AT1G10550
AT1G10560
AT1G10570
AT1G10580
AT1G10586
AT1G10588
AT1G10590
AT1G10610
AT1G10620
AT1G10630
AT1G10652
AT1G10670
AT1G10680
AT1G10720
AT1G10730
AT1G10740
AT1G10750
AT1G10770
AT1G10810
AT1G10820
AT1G10840
AT1G10865
AT1G10870
AT1G10890
AT1G10920
AT1G10930
AT1G10940
AT1G10950
AT1G10970
AT1G10990
AT1G11020
AT1G11050
AT1G11090
AT1G11100
AT1G11145
AT1G11160
AT1G11180
AT1G11200
AT1G11220
AT1G11240
AT1G11280
AT1G11300
AT1G11310
AT1G11390
AT1G11400
AT1G11430
AT1G11440
AT1G11475
AT1G11480
AT1G11560
AT1G11630
AT1G11650
AT1G11660
AT1G11720
AT1G11750
AT1G11755
AT1G11760
AT1G11770
AT1G11780
AT1G11790
AT1G11800
AT1G11840
AT1G11870
AT1G11880
AT1G11890
AT1G11900
AT1G11905
AT1G11910
AT1G11940
AT1G11960
AT1G12010
AT1G12050
AT1G12064
AT1G12100
AT1G12220
AT1G12230
AT1G12244
AT1G12250
AT1G12280
AT1G12290
AT1G12310
AT1G12330
AT1G12360
AT1G12370
AT1G12390
AT1G12400
AT1G12460
AT1G12470
AT1G12480
AT1G12490
AT1G12500
AT1G12520
AT1G12530
AT1G12550
AT1G12560
AT1G12570
AT1G12580
AT1G12610
AT1G12640
AT1G12680
AT1G12700
AT1G12730
AT1G12750
AT1G12760
AT1G12775
AT1G12780
AT1G12790
AT1G12800
AT1G12810
AT1G12820
AT1G12830
AT1G12840
AT1G12845
AT1G12850
AT1G12860
AT1G12870
AT1G12880
AT1G12910
AT1G12930
AT1G12980
AT1G13000
AT1G13020
AT1G13060
AT1G13080
AT1G13100
AT1G13120
AT1G13130
AT1G13160
AT1G13170
AT1G13190
AT1G13195
AT1G13210
AT1G13320
AT1G13350
AT1G13380
AT1G13390
AT1G13420
AT1G13448
AT1G13460
AT1G13470
AT1G13560
AT1G13580
AT1G13640
AT1G13690
AT1G13700
AT1G13730
AT1G13740
AT1G13750
AT1G13770
AT1G13780
AT1G13860
AT1G13880
AT1G13890
AT1G13900
AT1G13910
AT1G13920
AT1G13940
AT1G13970
AT1G13980
AT1G13990
AT1G14000
AT1G14010
AT1G14030
AT1G14150
AT1G14160
AT1G14180
AT1G14260
AT1G14270
AT1G14290
AT1G14300
AT1G14320
AT1G14330
AT1G14360
AT1G14370
AT1G14380
AT1G14410
AT1G14460
AT1G14480
AT1G14510
AT1G14530
AT1G14560
AT1G14570
AT1G14590
AT1G14610
AT1G14640
AT1G14685
AT1G14690
AT1G14710
AT1G14720
AT1G14740
AT1G14750
AT1G14790
AT1G14800
AT1G14810
AT1G14830
AT1G14850
AT1G14910
AT1G14930
AT1G14980
AT1G15010
AT1G15015
AT1G15040
AT1G15060
AT1G15120
AT1G15130
AT1G15140
AT1G15175
AT1G15180
AT1G15190
AT1G15200
AT1G15215
AT1G15220
AT1G15250
AT1G15260
AT1G15270
AT1G15280
AT1G15290
AT1G15330
AT1G15340
AT1G15390
AT1G15410
AT1G15415
AT1G15420
AT1G15430
AT1G15440
AT1G15470
AT1G15530
AT1G15540
AT1G15550
AT1G15560
AT1G15660
AT1G15700
AT1G15710
AT1G15720
AT1G15730
AT1G15740
AT1G15750
AT1G15757
AT1G15780
AT1G15890
AT1G15920
AT1G15950
AT1G15960
AT1G15970
AT1G15980
AT1G15990
AT1G16000
AT1G16020
AT1G16030
AT1G16040
AT1G16080
AT1G16160
AT1G16170
AT1G16190
AT1G16210
AT1G16250
AT1G16260
AT1G16270
AT1G16290
AT1G16320
AT1G16330
AT1G16340
AT1G16350
AT1G16445
AT1G16480
AT1G16515
AT1G16540
AT1G16560
AT1G16570
AT1G16590
AT1G16610
AT1G16680
AT1G16690
AT1G16700
AT1G16705
AT1G16710
AT1G16720
AT1G16730
AT1G16750
AT1G16770
AT1G16780
AT1G16790
AT1G16800
AT1G16810
AT1G16820
AT1G16830
AT1G16840
AT1G16860
AT1G16870
AT1G16880
AT1G16890
AT1G16900
AT1G16910
AT1G16920
AT1G16960
AT1G17040
AT1G17050
AT1G17060
AT1G17080
AT1G17110
AT1G17120
AT1G17130
AT1G17140
AT1G17160
AT1G17170
AT1G17200
AT1G17210
AT1G17220
AT1G17240
AT1G17270
AT1G17280
AT1G17290
AT1G17330
AT1G17340
AT1G17370
AT1G17390
AT1G17430
AT1G17440
AT1G17450
AT1G17455
AT1G17460
AT1G17470
AT1G17480
AT1G17500
AT1G17520
AT1G17550
AT1G17560
AT1G17570
AT1G17580
AT1G17590
AT1G17615
AT1G17620
AT1G17680
AT1G17690
AT1G17780
AT1G17790
AT1G17830
AT1G17840
AT1G17850
AT1G17860
AT1G17870
AT1G17980
AT1G18030
AT1G18040
AT1G18050
AT1G18070
AT1G18075
AT1G18180
AT1G18190
AT1G18210
AT1G18260
AT1G18270
AT1G18290
AT1G18340
AT1G18350
AT1G18360
AT1G18390
AT1G18415
AT1G18450
AT1G18460
AT1G18470
AT1G18485
AT1G18490
AT1G18520
AT1G18530
AT1G18540
AT1G18560
AT1G18580
AT1G18590
AT1G18600
AT1G18610
AT1G18620
AT1G18630
AT1G18640
AT1G18650
AT1G18660
AT1G18680
AT1G18690
AT1G18700
AT1G18750
AT1G18835
AT1G18850
AT1G18950
AT1G18990
AT1G19080
AT1G19100
AT1G19110
AT1G19150
AT1G19160
AT1G19170
AT1G19220
AT1G19260
AT1G19270
AT1G19310
AT1G19320
AT1G19330
AT1G19350
AT1G19360
AT1G19370
AT1G19380
AT1G19397
AT1G19400
AT1G19440
AT1G19450
AT1G19480
AT1G19485
AT1G19520
AT1G19580
AT1G19600
AT1G19660
AT1G19670
AT1G19680
AT1G19690
AT1G19715
AT1G19720
AT1G19730
AT1G19780
AT1G19800
AT1G19810
AT1G19835
AT1G19850
AT1G19860
AT1G19870
AT1G19880
AT1G19910
AT1G19920
AT1G19950
AT1G19960
AT1G20000
AT1G20010
AT1G20060
AT1G20065
AT1G20070
AT1G20080
AT1G20100
AT1G20110
AT1G20180
AT1G20200
AT1G20260
AT1G20270
AT1G20310
AT1G20340
AT1G20370
AT1G20405
AT1G20410
AT1G20490
AT1G20510
AT1G20540
AT1G20550
AT1G20570
AT1G20630
AT1G20650
AT1G20693
AT1G20696
AT1G20760
AT1G20770
AT1G20780
AT1G20790
AT1G20816
AT1G20840
AT1G20875
AT1G20880
AT1G20890
AT1G20910
AT1G20920
AT1G20960
AT1G20970
AT1G20980
AT1G20990
AT1G21065
AT1G21070
AT1G21080
AT1G21110
AT1G21140
AT1G21160
AT1G21170
AT1G21190
AT1G21202
AT1G21270
AT1G21280
AT1G21327
AT1G21370
AT1G21380
AT1G21390
AT1G21395
AT1G21400
AT1G21410
AT1G21420
AT1G21460
AT1G21480
AT1G21520
AT1G21525
AT1G21550
AT1G21560
AT1G21590
AT1G21600
AT1G21610
AT1G21630
AT1G21650
AT1G21680
AT1G21700
AT1G21720
AT1G21730
AT1G21738
AT1G21750
AT1G21890
AT1G21910
AT1G21920
AT1G21980
AT1G22020
AT1G22030
AT1G22050
AT1G22060
AT1G22070
AT1G22080
AT1G22140
AT1G22150
AT1G22160
AT1G22200
AT1G22220
AT1G22310
AT1G22340
AT1G22350
AT1G22370
AT1G22400
AT1G22430
AT1G22450
AT1G22460
AT1G22520
AT1G22530
AT1G22550
AT1G22560
AT1G22590
AT1G22620
AT1G22630
AT1G22651
AT1G22700
AT1G22710
AT1G22730
AT1G22740
AT1G22750
AT1G22760
AT1G22767
AT1G22770
AT1G22780
AT1G22790
AT1G22840
AT1G22850
AT1G22860
AT1G22870
AT1G22882
AT1G22930
AT1G22940
AT1G22950
AT1G22960
AT1G22985
AT1G23040
AT1G23074
AT1G23080
AT1G23170
AT1G23190
AT1G23210
AT1G23230
AT1G23260
AT1G23280
AT1G23340
AT1G23360
AT1G23400
AT1G23440
AT1G23470
AT1G23490
AT1G23710
AT1G23730
AT1G23820
AT1G23830
AT1G23900
AT1G23950
AT1G23960
AT1G23980
AT1G24050
AT1G24120
AT1G24147
AT1G24150
AT1G24160
AT1G24170
AT1G24190
AT1G24212
AT1G24265
AT1G24267
AT1G24270
AT1G24290
AT1G24300
AT1G24330
AT1G24340
AT1G24350
AT1G24360
AT1G24370
AT1G24460
AT1G24485
AT1G24490
AT1G24510
AT1G24530
AT1G24560
AT1G24577
AT1G24590
AT1G24610
AT1G24706
AT1G24735
AT1G24764
AT1G25230
AT1G25240
AT1G25260
AT1G25270
AT1G25350
AT1G25370
AT1G25380
AT1G25390
AT1G25400
AT1G25420
AT1G25440
AT1G25450
AT1G25490
AT1G25500
AT1G25520
AT1G25530
AT1G25550
AT1G25580
AT1G25682
AT1G26100
AT1G26110
AT1G26120
AT1G26130
AT1G26150
AT1G26170
AT1G26180
AT1G26190
AT1G26208
AT1G26230
AT1G26233
AT1G26260
AT1G26270
AT1G26350
AT1G26370
AT1G26460
AT1G26520
AT1G26550
AT1G26630
AT1G26640
AT1G26660
AT1G26670
AT1G26750
AT1G26760
AT1G26761
AT1G26771
AT1G26780
AT1G26790
AT1G26799
AT1G26830
AT1G26840
AT1G26850
AT1G26870
AT1G26880
AT1G26921
AT1G26960
AT1G27000
AT1G27060
AT1G27070
AT1G27080
AT1G27090
AT1G27100
AT1G27150
AT1G27180
AT1G27190
AT1G27200
AT1G27285
AT1G27310
AT1G27320
AT1G27360
AT1G27370
AT1G27390
AT1G27400
AT1G27420
AT1G27430
AT1G27435
AT1G27450
AT1G27470
AT1G27510
AT1G27520
AT1G27530
AT1G27540
AT1G27595
AT1G27600
AT1G27630
AT1G27640
AT1G27680
AT1G27700
AT1G27750
AT1G27770
AT1G27840
AT1G27850
AT1G27860
AT1G27910
AT1G27970
AT1G27980
AT1G27990
AT1G28050
AT1G28090
AT1G28100
AT1G28110
AT1G28120
AT1G28150
AT1G28260
AT1G28270
AT1G28310
AT1G28323
AT1G28327
AT1G28330
AT1G28335
AT1G28350
AT1G28360
AT1G28370
AT1G28380
AT1G28400
AT1G28410
AT1G28420
AT1G28440
AT1G28490
AT1G28510
AT1G28520
AT1G28530
AT1G28560
AT1G28610
AT1G28620
AT1G28820
AT1G28830
AT1G28760
AT1G29040
AT1G29050
AT1G29070
AT1G29120
AT1G29140
AT1G29150
AT1G29160
AT1G29230
AT1G29240
AT1G29290
AT1G29330
AT1G29350
AT1G29360
AT1G29400
AT1G29418
AT1G29420
AT1G29440
AT1G29470
AT1G29520
AT1G29530
AT1G29650
AT1G29690
AT1G29700
AT1G29750
AT1G29760
AT1G29800
AT1G29860
AT1G29900
AT1G29940
AT1G29950
AT1G29951
AT1G29952
AT1G29965
AT1G29980
AT1G29990
AT1G30000
AT1G30020
AT1G30100
AT1G30120
AT1G30130
AT1G30190
AT1G30210
AT1G30230
AT1G30240
AT1G30270
AT1G30280
AT1G30320
AT1G30330
AT1G30370
AT1G30400
AT1G30410
AT1G30420
AT1G30430
AT1G30440
AT1G30450
AT1G30470
AT1G30480
AT1G30510
AT1G30520
AT1G30540
AT1G30560
AT1G30570
AT1G30590
AT1G30630
AT1G30640
AT1G30680
AT1G30690
AT1G30720
AT1G30740
AT1G30800
AT1G30810
AT1G30820
AT1G30835
AT1G30910
AT1G30970
AT1G31020
AT1G31070
AT1G31150
AT1G31160
AT1G31170
AT1G31230
AT1G31280
AT1G31290
AT1G31320
AT1G31340
AT1G31350
AT1G31410
AT1G31420
AT1G31430
AT1G31440
AT1G31470
AT1G31500
AT1G31600
AT1G31650
AT1G31670
AT1G31730
AT1G31740
AT1G31800
AT1G31810
AT1G31814
AT1G31820
AT1G31835
AT1G31860
AT1G31870
AT1G31900
AT1G31910
AT1G31920
AT1G31970
AT1G32050
AT1G32070
AT1G32090
AT1G32100
AT1G32110
AT1G32120
AT1G32130
AT1G32150
AT1G32190
AT1G32210
AT1G32330
AT1G32337
AT1G32340
AT1G32360
AT1G32370
AT1G32375
AT1G32385
AT1G32400
AT1G32450
AT1G32480
AT1G32490
AT1G32530
AT1G32550
AT1G32583
AT1G32585
AT1G32630
AT1G32640
AT1G32650
AT1G32690
AT1G32700
AT1G32740
AT1G32750
AT1G32760
AT1G32790
AT1G32810
AT1G32850
AT1G32870
AT1G32880
AT1G32900
AT1G32990
AT1G33040
AT1G33050
AT1G33055
AT1G33060
AT1G33100
AT1G33120
AT1G33140
AT1G33230
AT1G33260
AT1G33265
AT1G33290
AT1G33340
AT1G33350
AT1G33360
AT1G33390
AT1G33400
AT1G33410
AT1G33415
AT1G33420
AT1G33440
AT1G33480
AT1G33490
AT1G33520
AT1G33600
AT1G33610
AT1G33680
AT1G33700
AT1G33760
AT1G33770
AT1G33780
AT1G33810
AT1G33960
AT1G33970
AT1G33980
AT1G33990
AT1G34010
AT1G34020
AT1G34030
AT1G34120
AT1G34130
AT1G34140
AT1G34150
AT1G34190
AT1G34210
AT1G34220
AT1G34240
AT1G34260
AT1G34320
AT1G34350
AT1G34360
AT1G34370
AT1G34380
AT1G34470
AT1G34560
AT1G34760
AT1G34770
AT1G34780
AT1G34844
AT1G35160
AT1G35220
AT1G35340
AT1G35350
AT1G35420
AT1G35460
AT1G35470
AT1G35580
AT1G35612
AT1G35670
AT1G35680
AT1G35710
AT1G35720
AT1G35730
AT1G36050
AT1G36060
AT1G36070
AT1G36160
AT1G36180
AT1G36280
AT1G36290
AT1G36310
AT1G36360
AT1G36370
AT1G36380
AT1G36390
AT1G36730
AT1G36732
AT1G36980
AT1G36990
AT1G37130
AT1G37140
AT1G42430
AT1G42440
AT1G42470
AT1G42540
AT1G42550
AT1G42560
AT1G42960
AT1G42970
AT1G42990
AT1G43130
AT1G43170
AT1G43190
AT1G43245
AT1G43580
AT1G43610
AT1G43620
AT1G43690
AT1G43700
AT1G43710
AT1G43770
AT1G43850
AT1G43860
AT1G43890
AT1G43895
AT1G44000
AT1G44100
AT1G44160
AT1G44170
AT1G44318
AT1G44350
AT1G44382
AT1G44446
AT1G44478
AT1G44575
AT1G44608
AT1G44750
AT1G44760
AT1G44770
AT1G44780
AT1G44790
AT1G44800
AT1G44810
AT1G44820
AT1G44835
AT1G44890
AT1G44900
AT1G44910
AT1G44960
AT1G45000
AT1G45050
AT1G45120
AT1G45150
AT1G45160
AT1G45201
AT1G45207
AT1G45243
AT1G45229
AT1G45233
AT1G45249
AT1G45403
AT1G45474
AT1G45545
AT1G45976
AT1G46984
AT1G47056
AT1G47200
AT1G47230
AT1G47240
AT1G47250
AT1G47310
AT1G47320
AT1G47340
AT1G47380
AT1G47420
AT1G47435
AT1G47490
AT1G47495
AT1G47500
AT1G47510
AT1G47570
AT1G47580
AT1G47590
AT1G47710
AT1G47720
AT1G47750
AT1G47830
AT1G47840
AT1G47870
AT1G47970
AT1G47990
AT1G48010
AT1G48030
AT1G48090
AT1G48110
AT1G48120
AT1G48140
AT1G48150
AT1G48160
AT1G48170
AT1G48230
AT1G48240
AT1G48267
AT1G48270
AT1G48310
AT1G48315
AT1G48350
AT1G48370
AT1G48390
AT1G48410
AT1G48420
AT1G48430
AT1G48440
AT1G48450
AT1G48480
AT1G48490
AT1G48520
AT1G48550
AT1G48598
AT1G48600
AT1G48605
AT1G48610
AT1G48630
AT1G48635
AT1G48650
AT1G48780
AT1G48790
AT1G48820
AT1G48830
AT1G48840
AT1G48850
AT1G48920
AT1G48930
AT1G48950
AT1G48970
AT1G49005
AT1G49032
AT1G49040
AT1G49050
AT1G49140
AT1G49170
AT1G49190
AT1G49240
AT1G49300
AT1G49320
AT1G49350
AT1G49360
AT1G49380
AT1G49390
AT1G49440
AT1G49450
AT1G49475
AT1G49480
AT1G49530
AT1G49540
AT1G49600
AT1G49630
AT1G49650
AT1G49670
AT1G49680
AT1G49730
AT1G49750
AT1G49770
AT1G49820
AT1G49830
AT1G49850
AT1G49890
AT1G49900
AT1G49950
AT1G49960
AT1G49970
AT1G49980
AT1G50010
AT1G50020
AT1G50030
AT1G50050
AT1G50055
AT1G50140
AT1G50200
AT1G50240
AT1G50250
AT1G50260
AT1G50270
AT1G50280
AT1G50300
AT1G50310
AT1G50320
AT1G50360
AT1G50370
AT1G50380
AT1G50410
AT1G50420
AT1G50430
AT1G50440
AT1G50450
AT1G50480
AT1G50490
AT1G50500
AT1G50560
AT1G50575
AT1G50603
AT1G50620
AT1G50630
AT1G50660
AT1G50670
AT1G50700
AT1G50710
AT1G50800
AT1G50840
AT1G50890
AT1G50910
AT1G50920
AT1G51070
AT1G51080
AT1G51110
AT1G51140
AT1G51160
AT1G51200
AT1G51290
AT1G51300
AT1G51320
AT1G51340
AT1G51350
AT1G51450
AT1G51460
AT1G51510
AT1G51540
AT1G51550
AT1G51580
AT1G51590
AT1G51610
AT1G51650
AT1G51660
AT1G51670
AT1G51680
AT1G51700
AT1G51710
AT1G51720
AT1G51730
AT1G51740
AT1G51745
AT1G51805
AT1G51940
AT1G51965
AT1G51980
AT1G51990
AT1G52000
AT1G52170
AT1G52240
AT1G52250
AT1G52290
AT1G52320
AT1G52325
AT1G52340
AT1G52347
AT1G52390
AT1G52420
AT1G52500
AT1G52510
AT1G52530
AT1G52540
AT1G52570
AT1G52600
AT1G52620
AT1G52630
AT1G52660
AT1G52670
AT1G52710
AT1G52750
AT1G52760
AT1G52810
AT1G52860
AT1G52870
AT1G52890
AT1G52900
AT1G52980
AT1G52990
AT1G53000
AT1G53030
AT1G53039
AT1G53040
AT1G53070
AT1G53090
AT1G53100
AT1G53110
AT1G53120
AT1G53130
AT1G53140
AT1G53165
AT1G53170
AT1G53200
AT1G53240
AT1G53290
AT1G53300
AT1G53310
AT1G53320
AT1G53350
AT1G53380
AT1G53390
AT1G53400
AT1G53420
AT1G53430
AT1G53440
AT1G53450
AT1G53470
AT1G53480
AT1G53490
AT1G53520
AT1G53530
AT1G53550
AT1G53560
AT1G53570
AT1G53580
AT1G53590
AT1G53625
AT1G53645
AT1G53670
AT1G53680
AT1G53683
AT1G53708
AT1G53710
AT1G53750
AT1G53760
AT1G53770
AT1G53780
AT1G53800
AT1G53801
AT1G53860
AT1G53910
AT1G54050
AT1G54060
AT1G54070
AT1G54080
AT1G54090
AT1G54100
AT1G54110
AT1G54120
AT1G54140
AT1G54217
AT1G54220
AT1G54250
AT1G54260
AT1G54270
AT1G54290
AT1G54310
AT1G54320
AT1G54350
AT1G54360
AT1G54370
AT1G54380
AT1G54390
AT1G54440
AT1G54460
AT1G54490
AT1G54520
AT1G54600
AT1G54610
AT1G54660
AT1G54680
AT1G54690
AT1G54700
AT1G54710
AT1G54730
AT1G54740
AT1G54780
AT1G54790
AT1G54840
AT1G54850
AT1G54920
AT1G54990
AT1G55000
AT1G55010
AT1G55070
AT1G55080
AT1G55090
AT1G55150
AT1G55160
AT1G55190
AT1G55200
AT1G55255
AT1G55265
AT1G55270
AT1G55280
AT1G55300
AT1G55310
AT1G55325
AT1G55330
AT1G55340
AT1G55350
AT1G55360
AT1G55365
AT1G55370
AT1G55380
AT1G55460
AT1G55470
AT1G55475
AT1G55490
AT1G55500
AT1G55510
AT1G55520
AT1G55530
AT1G55540
AT1G55590
AT1G55610
AT1G55620
AT1G55690
AT1G55730
AT1G55750
AT1G55770
AT1G55810
AT1G55820
AT1G55830
AT1G55840
AT1G55860
AT1G55880
AT1G55900
AT1G55964
AT1G55970
AT1G56000
AT1G56030
AT1G56045
AT1G56050
AT1G56070
AT1G56110
AT1G56145
AT1G56160
AT1G56170
AT1G56200
AT1G56220
AT1G56233
AT1G56260
AT1G56280
AT1G56290
AT1G56310
AT1G56330
AT1G56345
AT1G56418
AT1G56420
AT1G56423
AT1G56430
AT1G56440
AT1G56450
AT1G56460
AT1G56500
AT1G56510
AT1G56520
AT1G56550
AT1G56553
AT1G56610
AT1G56660
AT1G56710
AT1G57590
AT1G57600
AT1G57660
AT1G57670
AT1G57680
AT1G57700
AT1G57720
AT1G57770
AT1G57780
AT1G57790
AT1G57870
AT1G57906
AT1G58007
AT1G58055
AT1G58060
AT1G58080
AT1G58150
AT1G58160
AT1G58170
AT1G58180
AT1G58190
AT1G58200
AT1G58220
AT1G58230
AT1G58250
AT1G58290
AT1G58300
AT1G58360
AT1G58380
AT1G58390
AT1G58440
AT1G58460
AT1G58470
AT1G58520
AT1G58590
AT1G58561
AT1G59520
AT1G59600
AT1G59620
AT1G59630
AT1G59690
AT1G59710
AT1G59720
AT1G59740
AT1G59760
AT1G59820
AT1G59840
AT1G59850
AT1G59870
AT1G59890
AT1G59900
AT1G59910
AT1G59970
AT1G60010
AT1G60025
AT1G60060
AT1G60070
AT1G60075
AT1G60080
AT1G60130
AT1G60160
AT1G60190
AT1G60200
AT1G60220
AT1G60260
AT1G60420
AT1G60440
AT1G60490
AT1G60500
AT1G60505
AT1G60525
AT1G60545
AT1G60550
AT1G60570
AT1G60590
AT1G60600
AT1G60620
AT1G60640
AT1G60650
AT1G60670
AT1G60680
AT1G60700
AT1G60710
AT1G60780
AT1G60810
AT1G60820
AT1G60890
AT1G60910
AT1G60920
AT1G60960
AT1G60987
AT1G60990
AT1G60995
AT1G61030
AT1G61040
AT1G61100
AT1G61140
AT1G61150
AT1G61160
AT1G61180
AT1G61190
AT1G61215
AT1G61230
AT1G61240
AT1G61250
AT1G61255
AT1G61275
AT1G61290
AT1G61300
AT1G61330
AT1G61340
AT1G61350
AT1G61360
AT1G61380
AT1G61430
AT1G61580
AT1G61610
AT1G61620
AT1G61667
AT1G61690
AT1G61730
AT1G61740
AT1G61770
AT1G61780
AT1G61795
AT1G61850
AT1G61860
AT1G61890
AT1G61950
AT1G62010
AT1G62040
AT1G62045
AT1G62050
AT1G62090
AT1G62120
AT1G62150
AT1G62170
AT1G62180
AT1G62190
AT1G62240
AT1G62250
AT1G62310
AT1G62330
AT1G62350
AT1G62390
AT1G62421
AT1G62510
AT1G62540
AT1G62560
AT1G62570
AT1G62600
AT1G62630
AT1G62640
AT1G62660
[truncated: 8,448 more rows]

## Sheet: Promoter_and_TTS_H3.3_Genes
List of gene with H3.3 nucleosomes around the TTS and in the promoter
AT1G01010
AT1G01040
AT1G01050
AT1G01100
AT1G01120
AT1G01130
AT1G01150
AT1G01260
AT1G01300
AT1G01305
AT1G01310
AT1G01360
AT1G01380
AT1G01440
AT1G01448
AT1G01453
AT1G01470
AT1G01480
AT1G01540
AT1G01620
AT1G01710
AT1G01800
AT1G02080
AT1G02210
AT1G02360
AT1G02720
AT1G02900
AT1G03030
AT1G03160
AT1G03220
AT1G03270
AT1G03440
AT1G03560
AT1G03630
AT1G03730
AT1G03740
AT1G03860
AT1G03930
AT1G04120
AT1G04130
AT1G04170
AT1G04180
AT1G04190
AT1G04200
AT1G04280
AT1G04290
AT1G04320
AT1G04390
AT1G04400
AT1G04520
AT1G04684
AT1G04760
AT1G04778
AT1G04790
AT1G04820
AT1G04860
AT1G05000
AT1G05010
AT1G05020
AT1G05100
AT1G05135
AT1G05180
AT1G05190
AT1G05200
AT1G05300
AT1G05370
AT1G05470
AT1G05560
AT1G05575
AT1G05577
AT1G05880
AT1G05894
AT1G06148
AT1G06180
AT1G06190
AT1G06290
AT1G06430
AT1G06530
AT1G06700
AT1G06770
AT1G06780
AT1G06920
AT1G07030
AT1G07100
AT1G07140
AT1G07190
AT1G07210
AT1G07230
AT1G07280
AT1G07530
AT1G07630
AT1G07725
AT1G07730
AT1G07900
AT1G07910
AT1G07930
AT1G07990
AT1G08000
AT1G08010
AT1G08035
AT1G08180
AT1G08190
AT1G08370
AT1G08450
AT1G08460
AT1G08465
AT1G08470
AT1G08510
AT1G08520
AT1G08570
AT1G08590
AT1G08650
AT1G08750
AT1G08830
AT1G08920
AT1G08930
AT1G09070
AT1G09157
AT1G09230
AT1G09530
AT1G09560
AT1G09750
AT1G09812
AT1G09840
AT1G09850
AT1G09960
AT1G10070
AT1G10120
AT1G10130
AT1G10140
AT1G10150
AT1G10155
AT1G10160
AT1G10200
AT1G10350
AT1G10417
AT1G10430
AT1G10470
AT1G10650
AT1G10657
AT1G10690
AT1G10700
AT1G10760
AT1G10850
AT1G10900
AT1G10910
AT1G11060
AT1G11130
AT1G11260
AT1G11320
AT1G11330
AT1G11380
AT1G11545
AT1G11655
AT1G11680
AT1G11700
AT1G11710
AT1G11930
AT1G12020
AT1G12080
AT1G12090
AT1G12110
AT1G12120
AT1G12130
AT1G12240
AT1G12270
AT1G12320
AT1G12380
AT1G12410
AT1G12420
AT1G12430
AT1G12440
AT1G12450
AT1G12510
AT1G12740
AT1G12990
AT1G13010
AT1G13110
AT1G13180
AT1G13245
AT1G13250
AT1G13260
AT1G13270
AT1G13370
AT1G13430
AT1G13440
AT1G13450
AT1G13635
AT1G13755
AT1G13950
AT1G13960
AT1G14020
AT1G14340
AT1G14350
AT1G14390
AT1G14500
AT1G14650
AT1G14700
AT1G14730
AT1G14780
AT1G14840
AT1G14880
AT1G14920
AT1G15030
AT1G15050
AT1G15100
AT1G15110
AT1G15125
AT1G15170
AT1G15360
AT1G15500
AT1G15690
AT1G15800
AT1G15900
AT1G16090
AT1G16360
AT1G16500
AT1G16510
AT1G16850
AT1G16858
AT1G17070
AT1G17100
AT1G17360
AT1G17420
AT1G17630
AT1G17650
AT1G17720
AT1G17930
AT1G17940
AT1G17970
AT1G18080
AT1G18150
AT1G18160
AT1G18400
AT1G18710
AT1G18720
AT1G18730
AT1G18740
AT1G18800
AT1G18900
AT1G18980
AT1G19010
AT1G19040
AT1G19300
AT1G19340
AT1G19373
AT1G19430
AT1G19650
AT1G19700
AT1G19710
AT1G19770
AT1G19840
AT1G20020
AT1G20030
AT1G20090
AT1G20330
AT1G20450
AT1G20500
AT1G20560
AT1G20640
AT1G20670
AT1G20690
AT1G20820
AT1G20830
AT1G20950
AT1G21000
AT1G21010
AT1G21050
AT1G21060
AT1G21130
AT1G21150
AT1G21450
AT1G21570
AT1G21640
AT1G21660
AT1G21760
AT1G21830
AT1G21835
AT1G21900
AT1G22040
AT1G22190
AT1G22280
AT1G22330
AT1G22403
AT1G22410
AT1G22490
AT1G22540
AT1G22600
AT1G22610
AT1G22640
AT1G22650
AT1G22690
AT1G22880
AT1G22920
AT1G22990
AT1G23000
AT1G23030
AT1G23100
AT1G23180
AT1G23205
AT1G23220
AT1G23270
AT1G23310
AT1G23330
AT1G23390
AT1G23480
AT1G23870
AT1G24100
AT1G24110
AT1G24145
AT1G24148
AT1G24180
AT1G24280
AT1G24575
AT1G24600
AT1G24625
AT1G25275
AT1G25340
AT1G25540
AT1G25560
AT1G25570
AT1G26090
AT1G26140
AT1G26160
AT1G26218
AT1G26558
AT1G26560
AT1G26620
AT1G26762
AT1G26770
AT1G26916
AT1G26920
AT1G26930
AT1G26940
AT1G26945
AT1G27040
AT1G27120
AT1G27130
AT1G27210
AT1G27213
AT1G27290
AT1G27300
AT1G27340
AT1G27385
AT1G27690
AT1G27695
AT1G27760
AT1G27900
AT1G28060
AT1G28140
AT1G28200
AT1G28240
AT1G28250
AT1G28280
AT1G28320
AT1G28340
AT1G28395
AT1G28815
AT1G29060
AT1G29250
AT1G29300
AT1G29310
AT1G29320
AT1G29340
AT1G29410
AT1G29740
AT1G29790
AT1G29880
AT1G29890
AT1G29920
AT1G29930
AT1G30010
AT1G30016
AT1G30110
AT1G30200
AT1G30260
AT1G30340
AT1G30360
AT1G30380
AT1G30490
AT1G30500
AT1G30530
AT1G30580
AT1G30600
AT1G30610
AT1G30620
AT1G30750
AT1G30814
AT1G30825
AT1G31130
AT1G31173
AT1G31220
AT1G31300
AT1G31310
AT1G31319
AT1G31460
AT1G31540
AT1G31550
AT1G31850
AT1G31930
AT1G32060
AT1G32080
AT1G32160
AT1G32200
AT1G32230
AT1G32300
AT1G32380
AT1G32390
AT1G32440
AT1G32510
AT1G32540
AT1G32670
AT1G32910
AT1G32920
AT1G33110
AT1G33170
AT1G33240
AT1G33250
AT1G33590
AT1G34550
AT1G35430
AT1G35510
AT1G41830
AT1G42980
AT1G43670
AT1G45230
AT1G45332
AT1G46264
AT1G46768
AT1G47128
AT1G47330
AT1G47410
AT1G47530
AT1G47740
AT1G48020
AT1G48050
AT1G48100
AT1G48290
AT1G48300
AT1G48320
AT1G48330
AT1G48540
AT1G48625
AT1G48640
AT1G48745
AT1G48860
AT1G48880
AT1G48960
AT1G49000
AT1G49010
AT1G49200
AT1G49510
AT1G49560
AT1G49580
AT1G49710
AT1G49720
AT1G49740
AT1G49760
AT1G49780
AT1G49840
AT1G50120
AT1G50290
AT1G50600
AT1G50640
AT1G50650
AT1G50730
AT1G50880
AT1G51430
AT1G51690
AT1G51950
AT1G51960
AT1G52150
AT1G52155
AT1G52185
AT1G52190
AT1G52220
AT1G52260
AT1G52280
AT1G52300
AT1G52330
AT1G52360
AT1G52370
AT1G52565
AT1G52770
AT1G52827
AT1G52880
AT1G52905
AT1G53050
AT1G53190
AT1G53210
AT1G53230
AT1G53340
AT1G53510
AT1G53730
AT1G53830
AT1G53840
AT1G53920
AT1G54130
AT1G54170
AT1G54210
AT1G54355
AT1G54400
AT1G54750
AT1G54775
AT1G54820
AT1G54830
AT1G55110
AT1G55120
AT1G55180
AT1G55205
AT1G55210
AT1G55480
AT1G55535
AT1G55740
AT1G55850
AT1G56010
AT1G56020
AT1G56060
AT1G56210
AT1G56230
AT1G56250
AT1G56270
AT1G56340
AT1G56470
AT1G56555
AT1G56560
AT1G56590
AT1G56640
AT1G56650
AT1G56720
AT1G57610
AT1G57840
AT1G57860
AT1G58025
AT1G58030
AT1G58070
AT1G58110
AT1G58350
AT1G58602
AT1G59590
AT1G59610
AT1G59650
AT1G59750
AT1G59990
AT1G60140
AT1G60580
AT1G60790
AT1G60800
AT1G60860
AT1G60870
AT1G60880
AT1G60900
AT1G60950
AT1G61165
AT1G61210
AT1G61270
AT1G61280
AT1G61520
AT1G61575
AT1G61800
AT1G61900
AT1G62020
AT1G62305
AT1G62370
AT1G62380
AT1G62420
AT1G62430
AT1G62520
AT1G62770
AT1G63080
AT1G63100
AT1G63130
AT1G63260
AT1G63270
AT1G63500
AT1G63630
AT1G63660
AT1G63680
AT1G63690
AT1G63710
AT1G63720
AT1G63730
AT1G63870
AT1G63940
AT1G64050
AT1G64080
AT1G64090
AT1G64180
AT1G64385
AT1G64390
AT1G64450
AT1G64660
AT1G64680
AT1G64710
AT1G64850
AT1G65032
AT1G65190
AT1G65270
AT1G65430
AT1G65486
AT1G65490
AT1G65580
AT1G65840
AT1G65900
AT1G65930
AT1G65970
AT1G66140
AT1G66145
AT1G66150
AT1G66160
AT1G66180
AT1G66190
AT1G66230
AT1G66250
AT1G66345
AT1G66350
AT1G66670
AT1G66760
AT1G66930
AT1G67050
AT1G67070
AT1G67190
AT1G67195
AT1G67238
AT1G67410
AT1G67420
AT1G67481
AT1G67560
AT1G67590
AT1G67690
AT1G67840
AT1G67890
AT1G67900
AT1G67910
AT1G67920
AT1G68010
AT1G68020
AT1G68050
AT1G68080
AT1G68130
AT1G68185
AT1G68410
AT1G68440
AT1G68490
AT1G68500
AT1G68510
AT1G68560
AT1G68568
AT1G68580
AT1G68650
AT1G68720
AT1G68780
AT1G68820
AT1G68840
AT1G68845
AT1G68907
AT1G69040
AT1G69160
AT1G69170
AT1G69252
AT1G69310
AT1G69320
AT1G69420
AT1G69450
AT1G69530
AT1G69540
AT1G69545
AT1G69570
AT1G69610
AT1G69760
AT1G69770
AT1G69780
AT1G69870
AT1G69880
AT1G70000
AT1G70010
AT1G70090
AT1G70160
AT1G70209
AT1G70220
AT1G70230
AT1G70290
AT1G70300
AT1G70310
AT1G70330
AT1G70370
AT1G70420
AT1G70520
AT1G70530
AT1G70540
AT1G70550
AT1G70590
AT1G70710
AT1G70720
AT1G70750
AT1G70760
AT1G70790
AT1G70900
AT1G70944
AT1G71030
AT1G71060
AT1G71470
AT1G71520
AT1G71720
AT1G71820
AT1G71970
AT1G71980
AT1G72150
AT1G72160
AT1G72180
AT1G72310
AT1G72416
AT1G72420
AT1G72440
AT1G72500
AT1G72510
AT1G72550
AT1G72620
AT1G72630
AT1G72650
AT1G72760
AT1G72830
AT1G73020
AT1G73400
AT1G73500
AT1G73510
AT1G73560
AT1G73570
AT1G73640
AT1G73670
AT1G73687
AT1G73720
AT1G73830
AT1G73870
AT1G73965
AT1G73970
AT1G74160
AT1G74340
AT1G74430
AT1G74670
AT1G74710
AT1G74880
AT1G74900
AT1G74960
AT1G75030
AT1G75310
AT1G75360
AT1G75400
AT1G75440
AT1G75460
AT1G75500
AT1G75530
AT1G75630
AT1G75740
AT1G75760
AT1G75770
AT1G75840
AT1G76100
AT1G76140
AT1G76170
AT1G76185
AT1G76350
AT1G76390
AT1G76420
AT1G76430
AT1G76490
AT1G76510
AT1G76520
AT1G76580
AT1G76610
AT1G76660
AT1G76850
AT1G76890
AT1G76920
AT1G76930
AT1G76940
AT1G76950
AT1G76994
AT1G77050
AT1G77080
AT1G77170
AT1G77240
AT1G77290
AT1G77310
AT1G77450
AT1G77460
AT1G77500
AT1G77510
AT1G77640
AT1G77670
AT1G77690
AT1G77740
AT1G77746
AT1G77760
AT1G77800
AT1G77850
AT1G77890
AT1G77932
AT1G78050
AT1G78070
AT1G78080
AT1G78100
AT1G78110
AT1G78130
AT1G78250
AT1G78300
AT1G78380
AT1G78420
AT1G78570
AT1G78590
AT1G78820
AT1G78890
AT1G78910
AT1G79040
AT1G79060
AT1G79080
AT1G79110
AT1G79520
AT1G79600
AT1G79730
AT1G79975
AT1G79990
AT1G80000
AT1G80030
AT1G80170
AT1G80200
AT1G80290
AT1G80370
AT1G80440
AT1G80500
AT1G80510
AT1G80520
AT1G80620
AT1G80640
AT1G80770
AT1G80820
AT1G80840
AT1G80870
AT1G80940
AT2G01150
AT2G01190
AT2G01220
AT2G01250
AT2G01270
AT2G01320
AT2G01420
AT2G01440
AT2G01460
AT2G01570
AT2G01580
AT2G01680
AT2G01850
AT2G01860
AT2G01950
AT2G01960
AT2G02080
AT2G02100
AT2G02180
AT2G02955
AT2G03150
AT2G03445
AT2G04740
AT2G04780
AT2G05520
AT2G05620
AT2G05790
AT2G05940
AT2G06000
AT2G06045
AT2G06850
AT2G13660
AT2G14750
AT2G14880
AT2G14890
AT2G15300
AT2G15390
AT2G15620
AT2G15830
AT2G15900
AT2G15970
AT2G16280
AT2G16750
AT2G16870
AT2G17110
AT2G17230
AT2G17240
AT2G17340
AT2G17370
AT2G17380
AT2G17540
AT2G17550
AT2G17556
AT2G17620
AT2G17710
AT2G17730
AT2G17760
AT2G17770
AT2G17787
AT2G17810
AT2G17880
AT2G17970
AT2G18270
AT2G18300
AT2G18420
AT2G18670
AT2G18840
AT2G18900
AT2G18969
AT2G19600
AT2G19755
AT2G19780
AT2G19880
AT2G20000
AT2G20190
AT2G20250
AT2G20310
AT2G20340
AT2G20370
AT2G20570
AT2G20580
AT2G20721
AT2G20750
AT2G20830
AT2G20835
AT2G20960
AT2G21188
AT2G21200
AT2G21230
AT2G21237
AT2G21320
AT2G21380
AT2G22170
AT2G22190
AT2G22200
AT2G22320
AT2G22360
AT2G22430
AT2G22475
AT2G22480
AT2G22540
AT2G22730
AT2G22790
AT2G22800
AT2G22840
AT2G22970
AT2G22990
AT2G23067
AT2G23130
AT2G23310
AT2G23320
AT2G23340
AT2G23360
AT2G23430
AT2G23450
AT2G23460
AT2G23600
AT2G23610
AT2G23680
AT2G23690
AT2G23760
AT2G23770
AT2G23820
AT2G24040
AT2G24150
AT2G24180
AT2G24200
AT2G24220
AT2G24240
AT2G24270
AT2G24280
AT2G24400
AT2G24520
AT2G24570
AT2G24580
AT2G24590
AT2G24630
AT2G24765
AT2G25080
AT2G25170
AT2G25180
AT2G25210
AT2G25430
AT2G25460
AT2G25520
AT2G25650
AT2G25760
AT2G25930
AT2G26080
AT2G26190
AT2G26200
AT2G26210
AT2G26330
AT2G26340
AT2G26430
AT2G26510
AT2G26520
AT2G26540
AT2G26570
AT2G26590
AT2G26670
AT2G26740
AT2G26760
AT2G26780
AT2G26890
AT2G26900
AT2G26970
AT2G26975
AT2G26980
AT2G27050
AT2G27060
AT2G27180
AT2G27210
AT2G27228
AT2G27410
AT2G27460
AT2G27500
AT2G27600
AT2G27770
AT2G27810
AT2G27820
AT2G27880
AT2G27970
AT2G28060
AT2G28200
AT2G28305
AT2G28350
AT2G28360
AT2G28370
AT2G28390
AT2G28400
AT2G28520
AT2G28540
AT2G28550
AT2G28710
AT2G28720
AT2G28840
AT2G28880
AT2G28930
AT2G28950
AT2G29140
AT2G29430
AT2G29450
AT2G29640
AT2G29660
AT2G29700
AT2G29980
AT2G30020
AT2G30032
AT2G30040
AT2G30050
AT2G30190
AT2G30230
AT2G30240
AT2G30350
AT2G30360
AT2G30380
AT2G30424
AT2G30480
AT2G30500
AT2G30505
AT2G30615
AT2G30780
AT2G30970
AT2G31035
AT2G31070
AT2G31170
AT2G31190
AT2G31230
AT2G31280
AT2G31290
AT2G31360
AT2G31370
AT2G31400
AT2G31590
AT2G31750
AT2G31790
AT2G31985
AT2G32000
AT2G32070
AT2G32100
AT2G32150
AT2G32250
AT2G32295
AT2G32520
AT2G32530
AT2G32720
AT2G32730
AT2G32795
AT2G32800
AT2G32980
AT2G32990
AT2G33130
AT2G33300
AT2G33350
AT2G33360
AT2G33480
AT2G33520
AT2G33540
AT2G33550
AT2G33560
AT2G33690
AT2G33720
AT2G33855
AT2G33890
AT2G34060
AT2G34070
AT2G34160
AT2G34170
AT2G34500
AT2G34610
AT2G34655
AT2G34660
AT2G34710
AT2G34720
AT2G35070
AT2G35120
AT2G35170
AT2G35360
AT2G35380
AT2G35390
AT2G35410
AT2G35420
AT2G35470
AT2G35710
AT2G35720
AT2G35780
AT2G35800
AT2G35860
AT2G35920
AT2G35930
AT2G35960
AT2G36050
AT2G36053
AT2G36060
AT2G36320
AT2G36410
AT2G36420
AT2G36460
AT2G36470
AT2G36500
AT2G36570
AT2G36600
AT2G36830
AT2G36870
AT2G36880
AT2G36895
AT2G36910
AT2G36950
AT2G36960
AT2G37090
AT2G37140
AT2G37170
AT2G37180
AT2G37260
AT2G37270
AT2G37330
AT2G37380
AT2G37390
AT2G37640
AT2G37650
AT2G37840
AT2G37960
AT2G38070
AT2G38120
AT2G38180
AT2G38185
AT2G38270
AT2G38304
AT2G38310
AT2G38325
AT2G38330
AT2G38400
AT2G38470
AT2G38490
AT2G38640
AT2G38800
AT2G38860
AT2G39000
AT2G39010
AT2G39020
AT2G39140
AT2G39180
AT2G39190
AT2G39220
AT2G39340
AT2G39360
AT2G39370
AT2G39390
AT2G39460
AT2G39560
AT2G39570
AT2G39660
AT2G39705
AT2G39710
AT2G39720
AT2G39770
AT2G39880
AT2G39885
AT2G39890
AT2G39910
AT2G39990
AT2G40004
AT2G40130
AT2G40140
AT2G40150
AT2G40160
AT2G40230
AT2G40270
AT2G40290
AT2G40460
AT2G40620
AT2G40630
AT2G40830
AT2G40900
AT2G40910
AT2G40925
AT2G40980
AT2G41020
AT2G41100
AT2G41140
AT2G41150
AT2G41178
AT2G41190
AT2G41250
AT2G41270
AT2G41300
AT2G41310
AT2G41410
AT2G41480
AT2G41530
AT2G41750
AT2G41780
AT2G41870
AT2G41905
AT2G41940
AT2G42060
AT2G42150
AT2G42200
AT2G42290
AT2G42320
AT2G42388
AT2G42395
AT2G42420
AT2G42580
AT2G42610
AT2G42620
AT2G42670
AT2G42800
AT2G42810
AT2G42880
AT2G42885
AT2G43010
AT2G43060
AT2G43080
AT2G43120
AT2G43160
AT2G43300
AT2G43386
AT2G43460
AT2G43500
AT2G43550
AT2G43680
AT2G43810
AT2G43840
AT2G43920
AT2G44065
AT2G44100
AT2G44130
AT2G44175
AT2G44350
AT2G44400
AT2G44430
AT2G44490
AT2G44600
AT2G44740
AT2G44750
AT2G44830
AT2G44870
AT2G44940
AT2G44950
AT2G45050
AT2G45080
AT2G45120
AT2G45126
AT2G45160
AT2G45310
AT2G45340
AT2G45440
AT2G45460
AT2G45590
AT2G45600
AT2G45640
AT2G45660
AT2G45670
AT2G45770
AT2G45910
AT2G45960
AT2G46070
AT2G46250
AT2G46260
AT2G46320
AT2G46370
AT2G46375
AT2G46410
AT2G46520
AT2G46530
AT2G46560
AT2G46685
AT2G46690
AT2G46710
AT2G46870
AT2G47050
AT2G47070
AT2G47160
AT2G47170
AT2G47210
AT2G47410
AT2G47440
AT2G47485
AT2G47820
AT2G47890
AT2G47895
AT2G48030
AT3G01090
AT3G01130
AT3G01140
AT3G01300
AT3G01500
AT3G01690
AT3G01850
AT3G02150
AT3G02160
AT3G02260
AT3G02350
AT3G02530
AT3G02860
AT3G02870
AT3G02885
AT3G02910
AT3G03530
AT3G03540
AT3G03550
AT3G03590
AT3G03690
AT3G03780
AT3G03800
AT3G03990
AT3G04000
AT3G04070
AT3G04080
AT3G04410
AT3G04470
AT3G04580
AT3G04630
AT3G04717
AT3G04730
AT3G04810
AT3G04870
AT3G04910
AT3G04920
AT3G04970
AT3G05040
AT3G05120
AT3G05130
AT3G05150
AT3G05160
AT3G05165
AT3G05170
AT3G05200
AT3G05220
AT3G05230
AT3G05270
AT3G05480
AT3G05490
AT3G05500
AT3G05590
AT3G05625
AT3G05640
AT3G05675
AT3G05750
AT3G05800
AT3G05900
AT3G05937
AT3G05980
AT3G06000
AT3G06080
AT3G06090
AT3G06130
AT3G06140
AT3G06330
AT3G06380
AT3G06483
AT3G06540
AT3G06545
AT3G06750
AT3G06760
AT3G06840
AT3G06860
AT3G06930
AT3G06985
AT3G07020
AT3G07330
AT3G07340
AT3G07350
AT3G07360
AT3G07390
AT3G07400
AT3G07550
AT3G07770
AT3G07810
AT3G07880
AT3G07920
AT3G08020
AT3G08030
AT3G08505
AT3G08550
AT3G08580
AT3G08590
AT3G08630
AT3G08670
AT3G08680
AT3G08740
AT3G08750
AT3G08840
AT3G08860
AT3G09032
AT3G09060
AT3G09360
AT3G09570
AT3G09890
AT3G09975
AT3G10015
AT3G10035
AT3G10140
AT3G10330
AT3G10420
AT3G10526
AT3G10530
AT3G10770
AT3G10985
AT3G11090
AT3G11110
AT3G11170
AT3G11320
AT3G11405
AT3G11410
AT3G11420
AT3G11480
AT3G11500
AT3G11540
AT3G11580
AT3G11590
AT3G11660
AT3G11670
AT3G11690
AT3G11700
AT3G11830
AT3G11850
AT3G12130
AT3G12570
AT3G12585
AT3G12620
AT3G12630
AT3G12780
AT3G12835
AT3G12920
AT3G12930
AT3G12970
AT3G13061
AT3G13225
AT3G13320
AT3G13340
AT3G13350
AT3G13380
AT3G13510
AT3G13520
AT3G13525
AT3G13560
AT3G13600
AT3G13672
AT3G13686
AT3G13690
AT3G13740
AT3G13750
AT3G13800
AT3G13810
AT3G13990
AT3G14060
AT3G14100
AT3G14230
AT3G14240
AT3G14290
AT3G14320
AT3G14330
AT3G14340
AT3G14360
AT3G14395
AT3G14420
AT3G14440
AT3G14810
AT3G14840
AT3G14920
AT3G15095
AT3G15351
AT3G15360
AT3G15450
AT3G15500
AT3G15510
AT3G15518
AT3G15640
AT3G15730
AT3G15740
AT3G15760
AT3G15770
AT3G15820
AT3G16230
AT3G16260
AT3G16350
AT3G16500
AT3G16560
AT3G16780
AT3G16800
AT3G16830
AT3G16850
AT3G16851
AT3G16900
AT3G16940
AT3G17010
AT3G17100
AT3G17110
AT3G17120
AT3G17185
AT3G17430
AT3G17440
AT3G17770
AT3G17780
AT3G17790
AT3G17860
AT3G18010
AT3G18030
AT3G18040
AT3G18060
AT3G18230
AT3G18290
AT3G18300
AT3G18350
AT3G18370
AT3G18773
AT3G18790
AT3G18895
AT3G18950
AT3G18952
AT3G19000
AT3G19020
AT3G19025
AT3G19035
AT3G19150
AT3G19280
AT3G19290
AT3G19380
AT3G19440
AT3G19460
AT3G19480
AT3G19508
AT3G19550
AT3G19570
AT3G19830
AT3G19840
AT3G19850
AT3G19860
AT3G19870
AT3G19910
AT3G19930
AT3G20310
AT3G20320
AT3G20500
AT3G20620
AT3G20730
AT3G20770
AT3G20810
AT3G20820
AT3G20830
AT3G21100
AT3G21200
AT3G21240
AT3G21270
AT3G21300
AT3G21420
AT3G21560
AT3G21660
AT3G21680
AT3G21690
AT3G21700
AT3G22150
AT3G22160
AT3G22310
AT3G22380
AT3G22540
AT3G22820
AT3G22886
AT3G22890
AT3G22968
AT3G23000
AT3G23040
AT3G23090
AT3G23120
AT3G23300
AT3G23310
AT3G23410
AT3G23440
AT3G23510
AT3G23640
AT3G23660
AT3G23750
AT3G23930
AT3G23940
AT3G24050
AT3G24190
AT3G24480
AT3G24490
AT3G24506
AT3G24508
AT3G24518
AT3G24550
AT3G25030
AT3G25070
AT3G25590
AT3G25717
AT3G25890
AT3G25905
AT3G25910
AT3G26040
AT3G26180
AT3G26270
AT3G26570
AT3G26650
AT3G26700
AT3G26710
AT3G26810
AT3G26920
AT3G26935
AT3G26980
AT3G27010
AT3G27300
AT3G27540
AT3G27870
AT3G27906
AT3G27925
AT3G28040
AT3G28050
AT3G28060
AT3G28080
AT3G28100
AT3G28130
AT3G28180
AT3G28193
AT3G28690
AT3G28899
AT3G28910
AT3G29120
AT3G29240
AT3G29400
AT3G30300
AT3G42047
AT3G44010
AT3G44200
AT3G44330
AT3G44450
AT3G44530
AT3G44610
AT3G44720
AT3G44940
AT3G45140
AT3G45253
AT3G45400
AT3G45850
AT3G46100
AT3G46290
AT3G46520
AT3G46620
AT3G46830
AT3G46970
AT3G47060
AT3G47350
AT3G47360
AT3G47390
AT3G47420
AT3G47430
AT3G47490
AT3G47540
AT3G47620
AT3G47630
AT3G47640
AT3G47660
AT3G47720
AT3G47800
AT3G47820
AT3G47930
AT3G47950
AT3G48110
AT3G48370
AT3G48460
AT3G48720
AT3G48750
AT3G48780
AT3G48860
AT3G48980
AT3G49220
AT3G49230
AT3G49480
AT3G49530
AT3G49780
AT3G49790
AT3G49796
AT3G49920
AT3G49940
AT3G49980
AT3G50500
AT3G50530
AT3G50625
AT3G50660
AT3G50665
AT3G50695
AT3G50700
AT3G50750
AT3G50764
AT3G50770
AT3G51090
AT3G51130
AT3G51150
AT3G51238
AT3G51250
AT3G51390
AT3G51520
AT3G51540
AT3G51630
AT3G51670
AT3G51770
AT3G51780
AT3G51790
AT3G51850
AT3G51910
AT3G51920
AT3G51930
AT3G51950
AT3G51960
AT3G52070
AT3G52130
AT3G52200
AT3G52210
AT3G52370
AT3G52380
AT3G52430
AT3G52450
AT3G52460
AT3G52470
AT3G52535
AT3G52720
AT3G52800
AT3G52840
AT3G52850
AT3G52880
AT3G52890
AT3G52950
AT3G53015
AT3G53180
AT3G53250
AT3G53410
AT3G53420
AT3G53460
AT3G53730
AT3G53850
AT3G53930
AT3G53950
AT3G54000
AT3G54010
AT3G54140
AT3G54220
AT3G54300
AT3G54400
AT3G54420
AT3G54470
AT3G54690
AT3G54780
AT3G54804
AT3G54810
AT3G54960
AT3G55000
AT3G55030
AT3G55160
AT3G55250
AT3G55370
AT3G55380
AT3G55390
AT3G55410
AT3G55420
AT3G55430
AT3G55440
AT3G55560
AT3G55580
AT3G55620
AT3G55880
AT3G55960
AT3G55970
AT3G55980
AT3G55990
AT3G56270
AT3G56408
AT3G56490
AT3G56720
AT3G56730
AT3G56880
AT3G57040
AT3G57120
AT3G57340
AT3G57400
AT3G57410
AT3G57420
AT3G57470
AT3G57520
AT3G57530
AT3G57540
AT3G57550
AT3G57600
AT3G57650
AT3G57785
AT3G57810
AT3G57970
AT3G58080
AT3G58130
AT3G58490
AT3G58620
AT3G58660
AT3G58780
AT3G59000
AT3G59080
AT3G59090
AT3G59280
AT3G59290
AT3G59350
AT3G59390
AT3G59900
AT3G59920
AT3G59940
AT3G60260
AT3G60360
AT3G60370
AT3G60390
AT3G60400
AT3G60520
AT3G60530
AT3G60580
AT3G60680
AT3G60690
AT3G60760
AT3G60770
AT3G61060
AT3G61198
AT3G61430
AT3G61580
AT3G61640
AT3G61670
AT3G61700
AT3G61780
AT3G61827
AT3G61890
AT3G61897
AT3G61900
AT3G61970
AT3G61980
AT3G62010
AT3G62030
AT3G62120
AT3G62640
AT3G62650
AT3G62660
AT3G62690
AT3G62700
AT3G62970
AT3G63010
AT3G63210
AT3G63250
AT3G63260
AT3G63430
AT3G63460
AT4G00150
AT4G00440
AT4G00490
AT4G00740
AT4G00990
AT4G01100
AT4G01460
AT4G01670
AT4G01690
AT4G01700
AT4G01710
AT4G02080
AT4G02350
AT4G02380
AT4G02420
AT4G02510
AT4G02530
AT4G02540
AT4G02580
AT4G02610
AT4G02715
AT4G03010
AT4G03200
AT4G03290
AT4G03292
AT4G03380
AT4G04350
AT4G04570
AT4G04970
AT4G05010
AT4G05018
AT4G05070
AT4G07408
AT4G08470
AT4G08850
AT4G08920
AT4G08949
AT4G08960
AT4G08980
AT4G09020
AT4G09180
AT4G09500
AT4G09510
AT4G09730
AT4G10050
AT4G10060
AT4G10120
AT4G10360
AT4G10790
AT4G10925
AT4G11150
AT4G11160
AT4G11280
AT4G11330
AT4G11810
AT4G11870
AT4G11876
AT4G12110
AT4G12390
AT4G12420
AT4G12530
AT4G12570
AT4G12690
AT4G12700
AT4G12730
AT4G12800
AT4G13000
AT4G13010
AT4G13050
AT4G13245
AT4G13340
AT4G13493
AT4G13560
AT4G13615
AT4G13930
AT4G13940
AT4G13980
AT4G14020
AT4G14070
AT4G14160
AT4G14230
AT4G14240
AT4G14301
AT4G14340
AT4G14342
AT4G14400
AT4G14410
AT4G14690
AT4G14750
AT4G14930
AT4G14990
AT4G15180
AT4G15248
AT4G15430
AT4G15440
AT4G15490
AT4G15563
AT4G15760
AT4G15802
AT4G15880
AT4G15930
AT4G16130
AT4G16140
AT4G16141
AT4G16143
AT4G16250
AT4G16330
AT4G16380
AT4G16390
AT4G16430
AT4G16500
AT4G16510
AT4G16610
AT4G16740
[truncated: 1,013 more rows]

## Sheet: H3.3_Nucleosomes
List of H3.3 containing nucleosomes
Chromosome	Center	Score
chr1	760	5.82676
chr1	2304	4.59743
chr1	2917	4.63937
chr1	7152	2.75789
chr1	14694	2.50605
chr1	21534	4.50668
chr1	22172	4.24125
chr1	29852	4.55619
chr1	30375	5.2809
chr1	31120	5.32993
chr1	34132	5.22455
chr1	34811	4.34132
chr1	35620	3.00547
chr1	49471	2.89698
chr1	49860	3.01109
chr1	51643	3.34324
chr1	56928	6.04262
chr1	57283	4.65636
chr1	60445	4.90514
chr1	61969	4.11893
chr1	62874	5.42837
chr1	63656	3.3488
chr1	64455	3.20798
chr1	64971	2.81432
chr1	65526	3.36675
chr1	69690	3.15943
chr1	73163	3.44635
chr1	74051	4.51867
chr1	74820	2.84192
chr1	75398	2.73556
chr1	94427	3.60969
chr1	94864	3.87386
chr1	95249	3.73319
chr1	95560	2.67055
chr1	99116	4.35112
chr1	101843	3.30613
chr1	102228	2.99484
chr1	103564	4.21641
chr1	107201	2.81179
chr1	111524	3.37644
chr1	112217	2.85805
chr1	112532	3.72803
chr1	115908	4.05378
chr1	116565	4.73021
chr1	119208	6.58629
chr1	119903	4.50448
chr1	120224	8.45859
chr1	121108	9.67192
chr1	121751	6.2919
chr1	122269	7.84283
chr1	122812	8.07588
chr1	123426	7.62172
chr1	124266	6.55093
chr1	124717	6.81271
chr1	125588	5.55291
chr1	139715	2.51424
chr1	140221	3.87058
chr1	141154	2.60179
chr1	143243	3.31544
chr1	146154	3.54432
chr1	147113	2.68425
chr1	147944	2.97205
chr1	150321	3.37545
chr1	156786	2.58852
chr1	160190	4.73321
chr1	162907	2.42018
chr1	163216	3.29099
chr1	166481	3.53469
chr1	168213	2.47206
chr1	171903	4.75704
chr1	173063	3.49656
chr1	174244	2.4547
chr1	174776	3.00775
chr1	175177	3.19248
chr1	175724	4.34329
chr1	178448	5.35964
chr1	178930	3.75702
chr1	179819	5.1905
chr1	180828	2.54786
chr1	186932	3.82878
chr1	190143	5.35505
chr1	193098	6.4984
chr1	193592	2.43259
chr1	194598	5.07875
chr1	195289	3.94285
chr1	198245	5.48188
chr1	201238	4.96104
chr1	201699	6.57521
chr1	202120	8.77312
chr1	206107	4.31367
chr1	207525	2.66249
chr1	217738	3.14042
chr1	218107	3.67508
chr1	224874	3.75857
chr1	225231	8.86228
chr1	225724	4.84889
chr1	227501	2.96689
chr1	228742	5.99781
chr1	233244	5.78679
chr1	234124	2.75895
chr1	261998	2.40908
chr1	262400	3.17291
chr1	265684	5.66971
chr1	265973	5.24717
chr1	267718	4.43804
chr1	270241	4.94883
chr1	272011	3.22821
chr1	275027	6.0279
chr1	283389	2.45041
chr1	283834	5.1768
chr1	289083	4.14112
chr1	290265	5.4859
chr1	291259	6.41858
chr1	292657	2.59931
chr1	294752	2.79364
chr1	295309	2.67928
chr1	296010	5.42837
chr1	296349	2.79827
chr1	301533	2.84794
chr1	303145	3.83853
chr1	309518	3.82548
chr1	313664	3.91497
chr1	320058	5.43624
chr1	329343	4.09692
chr1	329671	4.13013
chr1	330469	8.48276
chr1	331405	5.94128
chr1	331959	2.84935
chr1	340279	2.94612
chr1	342771	3.27034
chr1	345229	3.74725
chr1	351928	3.8109
chr1	352192	3.22591
chr1	352615	5.98233
chr1	353014	3.6549
chr1	356544	2.66952
chr1	357104	2.60281
chr1	369604	2.6367
chr1	372905	3.59474
chr1	384306	3.08262
chr1	384935	4.15497
chr1	385540	5.59188
chr1	386157	5.98442
chr1	386749	8.1171
chr1	387187	6.41894
chr1	387899	3.35454
chr1	391970	2.97515
chr1	392419	4.64379
chr1	394276	3.71256
chr1	394586	2.89857
chr1	399369	5.34223
chr1	399882	6.73436
chr1	400421	3.74404
chr1	407793	3.5223
chr1	408149	3.21537
chr1	410220	4.17588
chr1	411273	2.64625
chr1	413532	3.27299
chr1	414179	3.69916
chr1	414783	3.0178
chr1	427547	2.75277
chr1	428729	3.93293
chr1	429389	6.06908
chr1	434939	5.35485
chr1	435549	6.47365
chr1	436100	4.41888
chr1	443567	3.68549
chr1	446857	2.69115
chr1	447634	4.9005
chr1	448430	5.18343
chr1	455148	4.24597
chr1	457741	4.00434
chr1	458290	7.44475
chr1	458775	4.71572
chr1	459372	3.14493
chr1	462307	2.6972
chr1	468086	3.61707
chr1	471758	3.70653
chr1	473261	3.76298
chr1	476515	3.38152
chr1	488087	3.45947
chr1	489603	3.21247
chr1	493103	3.5792
chr1	504869	3.05587
chr1	505403	3.45761
chr1	510864	4.93961
chr1	511914	3.16603
chr1	517127	4.65912
chr1	520441	4.7838
chr1	539894	3.9042
chr1	553055	3.66837
chr1	553887	3.16162
chr1	554869	3.88073
chr1	556345	4.6539
chr1	559187	3.3937
chr1	563182	3.16795
chr1	565702	2.6114
chr1	566363	2.7002
chr1	567789	3.73857
chr1	570541	4.9338
chr1	571702	3.71932
chr1	591484	4.54058
chr1	594179	3.53129
chr1	604569	6.11778
chr1	607165	3.69562
chr1	607959	6.37236
chr1	616441	4.78995
chr1	617483	2.62123
chr1	622747	2.86033
chr1	623349	2.48729
chr1	625503	2.54944
chr1	628755	2.78262
chr1	629202	4.91535
chr1	630081	4.57683
chr1	634783	4.88208
chr1	638977	2.45121
chr1	645639	5.08469
chr1	646013	3.88011
chr1	652400	4.05432
chr1	653638	4.20217
chr1	655184	4.34475
chr1	656355	4.03263
chr1	666805	3.37328
chr1	681415	5.69659
chr1	681853	3.44316
chr1	687609	7.07641
chr1	688109	5.87217
chr1	688724	4.78976
chr1	689357	3.88861
chr1	700788	2.49836
chr1	703224	4.48982
chr1	703512	6.16032
chr1	703823	7.0751
chr1	704436	4.45402
chr1	713083	2.44461
chr1	727545	2.93801
chr1	731557	5.40663
chr1	732622	2.67207
chr1	744116	3.83161
chr1	751620	2.99471
chr1	752556	3.16021
chr1	753009	3.97884
chr1	754842	3.26358
chr1	758388	4.57578
chr1	760851	4.86182
chr1	765900	3.61732
chr1	766347	3.65207
chr1	767355	4.06189
chr1	767765	5.51564
chr1	768655	4.13302
chr1	778899	3.11911
chr1	779630	4.61725
chr1	780039	6.67501
chr1	786463	2.66877
chr1	788672	4.75483
chr1	793806	3.45502
chr1	795779	4.59272
chr1	798828	3.55041
chr1	802219	4.03843
chr1	806322	2.57066
chr1	807009	5.7356
chr1	810463	4.25708
chr1	810900	4.97705
chr1	817144	2.57094
chr1	821362	3.18369
chr1	821921	2.57053
chr1	822610	4.9694
chr1	829755	4.4677
chr1	830169	5.42175
chr1	834205	3.08173
chr1	835336	5.369
chr1	841062	4.95507
chr1	841931	4.52582
chr1	844922	3.65368
chr1	845764	2.77811
chr1	846427	4.34649
chr1	849902	3.87969
chr1	851147	2.62707
chr1	851591	5.60746
chr1	854118	4.8446
chr1	854524	3.28604
chr1	855038	3.19641
chr1	862685	3.40414
chr1	863168	4.29935
chr1	864656	3.03628
chr1	868885	6.11907
chr1	869446	2.63198
chr1	880505	4.37844
chr1	881051	3.85502
chr1	881584	2.53533
chr1	887895	3.05785
chr1	890461	5.23249
chr1	893308	3.71394
chr1	894058	4.46333
chr1	897767	2.93766
chr1	898112	4.57936
chr1	903026	3.99118
chr1	903603	5.2262
chr1	903837	3.28322
chr1	904335	2.65669
chr1	906977	3.0769
chr1	909285	5.53883
chr1	929439	2.65956
chr1	930208	4.49945
chr1	932650	5.87977
chr1	933035	4.27899
chr1	935850	5.14507
chr1	936781	6.51628
chr1	937192	4.49554
chr1	941135	2.47821
chr1	943829	2.68622
chr1	961642	4.41969
chr1	979747	3.75826
chr1	982328	4.56597
chr1	983984	3.42792
chr1	990733	2.4039
chr1	993051	2.77693
chr1	1000323	7.6056
chr1	1003597	3.19507
chr1	1004169	2.65929
chr1	1004792	2.71875
chr1	1007829	5.58419
chr1	1011509	3.91961
chr1	1017532	4.58299
chr1	1019746	4.74101
chr1	1029436	3.1522
chr1	1029756	3.43748
chr1	1030482	4.22369
chr1	1031220	3.75003
chr1	1044461	4.61503
chr1	1050463	2.41298
chr1	1055879	4.96381
chr1	1056512	3.82001
chr1	1064708	4.28847
chr1	1065202	3.82026
chr1	1071194	2.95959
chr1	1072487	3.93588
chr1	1074854	3.61514
chr1	1075485	6.69957
chr1	1076095	4.05201
chr1	1076768	5.92752
chr1	1096485	5.35386
chr1	1099080	2.60168
chr1	1100116	6.06252
chr1	1100965	4.04103
chr1	1103575	2.97103
chr1	1106617	3.19602
chr1	1108795	2.46906
chr1	1109214	3.44702
chr1	1113600	5.47334
chr1	1114103	4.17016
chr1	1118212	3.6698
chr1	1119095	7.04972
chr1	1119787	6.29287
chr1	1127486	4.05848
chr1	1128149	7.22419
chr1	1129957	6.79895
chr1	1130515	2.81347
chr1	1132467	6.61559
chr1	1135066	4.27279
chr1	1135520	4.34159
chr1	1143403	3.91176
chr1	1146806	4.9201
chr1	1147259	5.42849
chr1	1148866	4.50757
chr1	1149306	3.92953
chr1	1149952	6.46808
chr1	1150405	4.60957
chr1	1158704	2.78431
chr1	1159158	2.89933
chr1	1162192	2.88103
chr1	1162917	3.00005
chr1	1166803	5.38571
chr1	1167328	4.02135
chr1	1169354	2.67053
chr1	1170319	3.28114
chr1	1173789	3.71406
chr1	1179411	3.63263
chr1	1179838	2.45233
chr1	1184224	2.40239
chr1	1185514	10.2571
chr1	1186282	6.8431
chr1	1186667	4.35043
chr1	1188583	3.4691
chr1	1189100	11.4772
chr1	1189719	4.31106
chr1	1193627	4.34936
chr1	1197075	3.33445
chr1	1200655	3.65269
chr1	1201123	5.52357
chr1	1201559	3.88913
chr1	1205375	8.27573
chr1	1205840	3.39213
chr1	1215271	4.10116
chr1	1217527	4.83463
chr1	1229911	2.6256
chr1	1230240	6.85487
chr1	1230747	7.03759
chr1	1231211	5.23668
chr1	1234161	3.7078
chr1	1234538	2.56377
chr1	1239494	2.99058
chr1	1242238	3.32631
chr1	1243760	4.73856
chr1	1258594	3.28274
chr1	1258966	2.81494
chr1	1282604	3.97851
chr1	1293337	4.74018
chr1	1293998	4.72354
chr1	1303226	3.46402
chr1	1303553	3.53472
chr1	1304150	2.51972
chr1	1304512	2.48751
chr1	1306097	2.75548
chr1	1306861	3.84768
chr1	1308425	3.78477
chr1	1309117	2.56883
chr1	1310045	2.84564
chr1	1311426	5.47788
chr1	1315967	7.29666
chr1	1331424	6.2938
chr1	1334235	3.77345
chr1	1335646	4.35825
chr1	1338824	3.23851
chr1	1339471	2.67866
chr1	1339921	2.9863
chr1	1340523	6.63175
chr1	1341493	3.40709
chr1	1344642	3.92808
chr1	1347177	3.09482
chr1	1347863	5.16448
chr1	1355021	3.52018
chr1	1356178	7.93634
chr1	1358568	3.8033
chr1	1358916	4.98501
chr1	1365355	4.79308
chr1	1365658	4.82711
chr1	1370071	4.62604
chr1	1373239	3.68945
chr1	1373690	3.6688
chr1	1374157	2.67141
chr1	1387338	3.5943
chr1	1387944	2.59836
chr1	1388488	3.33844
chr1	1391441	2.87322
chr1	1402896	4.04869
chr1	1404254	3.42471
chr1	1413678	3.57657
chr1	1419168	3.19458
chr1	1419581	2.61969
chr1	1419966	2.51571
chr1	1422603	4.15735
chr1	1423115	4.51199
chr1	1424225	4.30561
chr1	1430050	3.75065
chr1	1433765	4.56356
chr1	1435199	2.73866
chr1	1438326	5.1865
chr1	1448799	3.38758
chr1	1453628	3.79372
chr1	1468819	3.99496
chr1	1470748	5.98423
chr1	1471325	4.96964
chr1	1476986	5.43215
chr1	1477519	3.23069
chr1	1479222	3.54258
chr1	1480052	3.34821
chr1	1484053	3.64305
chr1	1484406	3.91078
chr1	1484840	2.59081
chr1	1487501	3.71542
chr1	1491237	4.25419
chr1	1491532	3.26068
chr1	1491947	3.88491
chr1	1496412	3.61372
chr1	1496948	5.59191
chr1	1497460	5.45114
chr1	1502321	6.6506
chr1	1503995	2.57216
chr1	1504624	6.23332
chr1	1507718	2.52617
chr1	1508202	4.7215
chr1	1508824	5.9568
chr1	1509741	4.27416
chr1	1511416	2.51003
chr1	1524438	3.09472
chr1	1525376	2.98079
chr1	1531506	6.59288
chr1	1545987	5.20149
chr1	1549015	3.46381
chr1	1558745	4.68335
chr1	1559744	3.59766
chr1	1560172	4.1149
chr1	1560609	4.74178
chr1	1567177	3.55426
chr1	1567773	3.72961
chr1	1568356	3.12079
chr1	1569133	4.16042
chr1	1573185	2.57754
chr1	1580587	2.58473
chr1	1581488	3.67482
chr1	1582747	4.20064
chr1	1588794	3.39711
chr1	1589167	2.60755
chr1	1594360	2.94341
chr1	1606237	3.77386
chr1	1606676	2.45629
chr1	1607647	3.56504
chr1	1612093	3.9529
chr1	1627931	3.03121
chr1	1628951	4.93894
chr1	1630636	3.47278
chr1	1631151	5.50687
chr1	1635983	4.82729
chr1	1636680	2.50735
chr1	1640972	3.3577
chr1	1645103	4.38588
chr1	1647970	3.14167
chr1	1659817	5.05086
chr1	1660996	3.15469
chr1	1661479	2.96033
chr1	1662488	2.86232
chr1	1664441	2.47583
chr1	1671441	2.87142
chr1	1673656	2.57473
chr1	1687460	3.44281
chr1	1692405	2.66001
chr1	1693205	2.62925
chr1	1697384	3.79285
chr1	1705025	2.73635
chr1	1714678	3.83209
chr1	1725416	4.35637
chr1	1725704	3.96002
chr1	1731889	4.14378
chr1	1732604	4.4076
chr1	1737268	3.62552
chr1	1737641	4.48324
chr1	1738055	3.80836
chr1	1738469	3.92009
chr1	1739996	2.63749
chr1	1747216	3.64275
chr1	1747759	5.10134
chr1	1748056	3.6526
chr1	1752792	5.05389
chr1	1753574	6.54827
chr1	1761344	4.80386
chr1	1761841	4.08583
chr1	1762464	3.9316
chr1	1763127	4.77963
chr1	1763573	5.05827
chr1	1767160	4.69324
chr1	1770640	5.40403
chr1	1771404	7.48582
chr1	1774194	4.42858
chr1	1774484	2.60792
chr1	1778038	3.60849
chr1	1778874	4.75909
chr1	1783412	2.55128
chr1	1784868	5.82163
chr1	1785247	3.3994
chr1	1785711	3.00481
chr1	1789305	5.3406
chr1	1795116	2.68811
chr1	1796068	4.09816
chr1	1796594	6.0021
chr1	1800491	2.42248
chr1	1801199	6.95593
chr1	1807943	5.02296
chr1	1808572	4.34325
chr1	1808868	4.33818
chr1	1809244	4.17701
chr1	1815882	6.18089
chr1	1816305	2.58031
chr1	1819309	2.54848
chr1	1819740	3.62182
chr1	1824087	4.75997
chr1	1830227	2.90745
chr1	1834800	9.31356
chr1	1838345	2.48539
chr1	1838984	2.97578
chr1	1852583	3.36851
chr1	1857693	4.05464
chr1	1861433	3.53459
chr1	1869647	4.77571
chr1	1874245	4.73843
chr1	1875292	2.6056
chr1	1879054	7.76297
chr1	1879218	2.74628
chr1	1879792	4.4975
chr1	1880341	5.43029
chr1	1880643	3.96364
chr1	1888615	3.99504
chr1	1888915	4.46567
chr1	1890627	3.13862
chr1	1892284	4.12311
chr1	1894347	3.32631
chr1	1899306	5.02191
chr1	1904143	5.75761
chr1	1904939	7.12053
chr1	1909670	3.72226
chr1	1910475	4.13504
chr1	1913802	2.48672
chr1	1914619	3.95713
chr1	1915051	3.49611
chr1	1915314	6.40342
chr1	1915665	4.01163
chr1	1921998	2.98357
chr1	1924800	2.64089
chr1	1942492	7.56016
chr1	1949672	4.12767
chr1	1950196	4.66683
chr1	1951198	2.92112
chr1	1952915	2.76729
chr1	1957153	3.37719
chr1	1957734	3.41473
chr1	1958664	5.59159
chr1	1959354	3.87101
chr1	1960427	7.08598
chr1	1960830	5.1188
chr1	1963248	4.88719
chr1	1965312	2.68457
chr1	1966348	7.42425
chr1	1967185	9.91951
chr1	1967755	6.09381
chr1	1972451	2.44053
chr1	1973397	6.49395
chr1	1973808	3.08256
chr1	1977833	5.41213
chr1	1990465	3.31776
chr1	1990932	3.95743
chr1	1993947	2.47515
chr1	2001164	3.48028
chr1	2004112	5.17546
chr1	2011151	6.16951
chr1	2012014	5.21505
chr1	2014116	3.49144
chr1	2014574	2.71173
chr1	2016964	2.94269
chr1	2029151	2.66707
chr1	2033423	3.33649
chr1	2033896	3.38567
chr1	2038017	7.64742
chr1	2038414	7.95619
chr1	2038990	3.17274
chr1	2045925	2.61893
chr1	2047181	4.27134
chr1	2049721	6.35276
chr1	2050307	8.20271
chr1	2052763	3.51293
chr1	2055630	2.90595
chr1	2056382	3.16136
chr1	2061329	4.78166
chr1	2068995	2.8193
chr1	2070426	5.06599
chr1	2075723	3.75824
chr1	2076269	5.98994
chr1	2078624	2.80775
chr1	2082074	2.40276
chr1	2082622	6.5479
chr1	2086144	4.20149
chr1	2086733	5.35225
chr1	2088925	2.78233
chr1	2089486	5.14869
chr1	2092285	3.76127
chr1	2092781	6.05382
chr1	2093242	5.59087
chr1	2093706	3.20228
chr1	2103771	3.73724
chr1	2104723	2.81566
chr1	2110967	5.77417
chr1	2111332	6.31055
chr1	2111845	3.75546
chr1	2114883	2.6446
chr1	2115561	6.17352
chr1	2116348	4.33002
chr1	2123542	5.53786
chr1	2124495	3.3435
chr1	2126147	2.88073
chr1	2129811	4.18883
chr1	2130186	5.67463
chr1	2130532	5.62682
chr1	2131007	4.14594
chr1	2144143	3.51976
chr1	2148007	2.67386
chr1	2154781	5.646
chr1	2155350	4.48423
chr1	2157955	3.48754
chr1	2158479	3.32678
chr1	2160880	3.03467
chr1	2163643	6.00934
chr1	2163955	3.99719
chr1	2166918	3.13777
chr1	2169286	3.61321
chr1	2171707	5.98539
chr1	2172129	3.9629
chr1	2176231	2.74685
chr1	2176634	2.74339
chr1	2178255	7.988
chr1	2178816	8.3258
chr1	2179414	7.96761
chr1	2179999	6.48738
chr1	2180431	5.56505
chr1	2180847	3.39176
chr1	2181131	4.49707
chr1	2181882	2.56726
chr1	2187407	2.74937
chr1	2189661	2.50013
chr1	2191922	6.60813
chr1	2194025	4.0041
chr1	2196239	6.37069
chr1	2196837	4.27019
chr1	2197248	3.4333
chr1	2206182	2.57111
chr1	2207678	7.25107
chr1	2208211	3.78668
chr1	2208835	4.85671
chr1	2213658	5.18959
chr1	2214575	2.89798
chr1	2216979	3.15726
chr1	2220841	3.14325
chr1	2223242	3.54793
chr1	2229335	2.86473
chr1	2237492	2.49873
chr1	2240817	7.39239
chr1	2241429	8.19074
chr1	2242307	6.23096
chr1	2242631	5.1079
chr1	2245177	3.04298
chr1	2246248	4.16498
chr1	2256967	5.742
chr1	2257539	6.66496
chr1	2258281	2.57249
chr1	2260768	3.61022
chr1	2270161	3.51063
chr1	2275827	3.56717
chr1	2276938	2.63291
chr1	2279433	3.37014
chr1	2280253	7.00962
chr1	2280459	3.33251
chr1	2283605	2.40259
chr1	2284722	4.81275
chr1	2285039	3.79986
chr1	2285865	3.65374
chr1	2294833	3.85346
chr1	2296060	4.27155
chr1	2296522	5.81864
chr1	2299908	5.64133
chr1	2303829	7.19391
chr1	2308391	4.75505
chr1	2309270	6.256
chr1	2312784	4.49864
chr1	2313223	3.79539
chr1	2313619	7.8485
chr1	2314146	3.95343
chr1	2316982	3.14542
chr1	2317340	4.72526
chr1	2321463	2.88233
chr1	2334646	2.91404
chr1	2335660	2.75561
chr1	2336601	2.6986
chr1	2347534	4.48639
chr1	2348185	2.66877
chr1	2348555	2.63861
chr1	2350997	4.80717
chr1	2352418	2.93878
chr1	2359722	3.61122
chr1	2360367	3.70879
chr1	2369652	2.69286
chr1	2369973	5.53128
chr1	2380871	4.4161
chr1	2385617	3.88889
chr1	2388901	3.30392
chr1	2394778	2.4135
chr1	2397528	3.17272
chr1	2398842	2.88209
chr1	2403999	4.06249
chr1	2406268	3.4753
chr1	2407075	3.94707
chr1	2408195	3.20727
chr1	2420734	5.33636
chr1	2421159	3.47041
chr1	2426512	7.36504
chr1	2432409	2.77989
chr1	2439674	8.64209
chr1	2440246	7.14985
chr1	2440770	4.97691
chr1	2441102	3.86716
chr1	2441892	4.19242
chr1	2442725	2.68824
chr1	2444597	3.37695
chr1	2445467	3.38617
chr1	2453520	2.48565
chr1	2454586	3.28933
chr1	2457238	6.52352
chr1	2457767	2.83917
chr1	2460749	10.0008
chr1	2462904	8.86632
chr1	2469392	5.56677
chr1	2476809	4.96326
chr1	2482253	5.01968
chr1	2482817	4.91892
chr1	2483255	5.48557
chr1	2485054	2.75169
chr1	2485861	6.88367
chr1	2488243	2.69243
chr1	2488597	4.17921
chr1	2493708	4.05882
chr1	2494218	3.95038
chr1	2494850	5.73385
chr1	2495305	3.62152
chr1	2501793	3.95914
chr1	2502311	3.25237
chr1	2502749	3.63314
chr1	2503182	3.40283
chr1	2537373	4.09294
chr1	2537842	6.46422
chr1	2539695	3.66741
chr1	2543070	2.43429
chr1	2564269	3.84705
chr1	2565485	2.86577
chr1	2566065	4.03357
chr1	2566426	5.23541
chr1	2567074	2.73626
chr1	2572063	3.61237
chr1	2572875	3.46823
chr1	2573737	6.69286
chr1	2574274	5.50058
chr1	2580897	4.09357
chr1	2581551	4.29723
chr1	2590499	3.36691
chr1	2614131	3.08249
chr1	2619345	2.40835
chr1	2620145	4.91859
chr1	2622351	3.09605
chr1	2630198	3.79027
chr1	2637088	2.62774
chr1	2637876	3.25721
chr1	2638188	2.48067
chr1	2639682	4.56906
chr1	2643351	4.87607
chr1	2643865	2.51879
chr1	2648465	2.5372
chr1	2657295	5.81574
chr1	2667732	5.83751
chr1	2668078	4.15358
chr1	2668550	2.98258
chr1	2672212	3.96064
chr1	2674528	3.07468
chr1	2675210	4.68754
chr1	2680049	2.65907
chr1	2682805	2.44199
chr1	2685206	3.21507
chr1	2685489	6.77417
chr1	2685826	6.96361
chr1	2686370	4.52666
chr1	2689341	4.10384
chr1	2690127	4.5323
chr1	2691110	5.04446
chr1	2691689	4.72901
chr1	2692259	3.80562
chr1	2694969	3.19658
chr1	2696208	2.45071
chr1	2699909	5.90167
chr1	2700258	7.59539
chr1	2700672	7.82294
chr1	2700905	4.38808
chr1	2705611	3.90034
chr1	2706035	5.35471
chr1	2706577	7.34615
chr1	2709289	6.08373
chr1	2709949	6.31906
chr1	2711480	5.59809
chr1	2711978	5.00187
chr1	2712503	3.20041
chr1	2714518	2.65311
chr1	2715022	8.098
chr1	2715545	4.15109
chr1	2717918	2.81906
chr1	2718488	3.88734
chr1	2722975	2.79024
chr1	2733046	3.13374
chr1	2733738	5.19453
chr1	2736133	3.09506
chr1	2742364	4.0291
chr1	2742917	4.1206
chr1	2747738	3.10423
chr1	2748397	5.32575
chr1	2751744	5.23717
chr1	2754192	5.00823
chr1	2754668	3.55498
chr1	2756922	4.17168
chr1	2768193	5.30755
chr1	2768567	5.23655
chr1	2769244	3.50606
chr1	2769938	2.4108
chr1	2773131	4.11984
chr1	2773574	4.50413
chr1	2779002	3.41657
chr1	2800867	2.49519
chr1	2803826	3.14775
chr1	2804393	7.67638
chr1	2808392	3.12972
chr1	2809725	3.46043
chr1	2810050	4.91289
chr1	2811378	3.4699
chr1	2818395	2.74112
chr1	2821313	3.90047
chr1	2826061	5.85704
chr1	2826488	2.67476
chr1	2829202	6.5108
chr1	2829609	5.83015
chr1	2830207	3.19415
chr1	2841327	3.61806
chr1	2849473	2.51441
chr1	2851539	6.21844
chr1	2854353	3.70618
chr1	2854859	2.76691
chr1	2855343	4.21905
chr1	2855749	2.59285
chr1	2860567	2.46718
chr1	2861163	6.37273
chr1	2861744	2.43117
chr1	2864850	2.48646
chr1	2866486	4.64139
chr1	2870448	2.4288
chr1	2871545	4.01939
chr1	2872207	4.18575
chr1	2875522	3.93277
chr1	2876797	3.21672
chr1	2877257	6.81242
chr1	2878890	2.82815
chr1	2881904	5.83502
chr1	2882300	6.39327
chr1	2886143	4.79853
chr1	2894703	4.30528
chr1	2895174	7.60844
chr1	2896203	3.67342
chr1	2896633	2.60876
chr1	2899836	6.19973
chr1	2900281	5.20338
chr1	2900720	4.72529
chr1	2901186	3.57558
chr1	2910978	5.14894
chr1	2920308	2.71014
chr1	2921244	5.04975
chr1	2921721	5.75227
chr1	2922533	4.65976
chr1	2926253	4.02481
chr1	2926455	7.51301
chr1	2927369	2.92497
chr1	2929264	3.93783
chr1	2932043	2.46259
chr1	2939576	3.07881
chr1	2940121	3.7476
chr1	2942613	5.53283
chr1	2948419	2.88752
chr1	2949132	2.98444
chr1	2949603	5.66562
chr1	2951430	4.72471
chr1	2952537	7.12557
chr1	2963771	4.92135
chr1	2965721	2.63971
chr1	2968089	3.8128
chr1	2968386	4.23013
chr1	2968922	4.34322
chr1	2973023	7.69948
chr1	2973509	6.28655
chr1	2974235	2.54374
chr1	2979464	6.30528
chr1	2982709	2.45812
chr1	2983291	2.56076
chr1	2987471	2.5673
chr1	2988109	3.22099
chr1	2988840	3.63069
chr1	2991617	5.1095
chr1	2992385	2.64328
chr1	2997926	3.82702
chr1	2998250	7.65823
chr1	2998910	3.5229
chr1	3008512	2.60491
chr1	3012659	3.57388
chr1	3013143	3.54808
chr1	3016987	3.14714
chr1	3017701	8.24721
chr1	3018183	8.42391
chr1	3018633	2.9822
chr1	3019250	4.45948
chr1	3030800	5.58458
chr1	3045338	3.95583
chr1	3066533	2.77904
chr1	3070212	2.88225
chr1	3070638	3.54613
chr1	3075245	3.06152
chr1	3079223	3.69301
chr1	3079850	3.18299
chr1	3080233	2.68965
chr1	3080938	2.40292
chr1	3083969	2.67924
chr1	3084948	3.726
chr1	3085853	3.41919
chr1	3092909	2.71383
chr1	3093569	2.53498
chr1	3094904	4.32771
chr1	3095659	3.0138
chr1	3096335	2.75227
chr1	3096916	2.69811
chr1	3101179	6.67923
chr1	3101632	4.86992
chr1	3104179	3.45622
chr1	3107800	2.76837
chr1	3111816	4.56865
chr1	3112827	4.14592
chr1	3113418	2.6669
chr1	3117140	2.53019
chr1	3118109	2.83432
chr1	3118507	2.7445
chr1	3121972	3.74621
chr1	3122552	5.41168
chr1	3124253	3.10099
chr1	3127274	4.36165
chr1	3128260	3.5468
chr1	3128622	4.62968
chr1	3131678	2.44936
chr1	3147679	5.57936
chr1	3148390	4.87019
chr1	3149074	4.32234
chr1	3156396	2.73197
chr1	3157246	3.66556
chr1	3159196	4.13747
chr1	3159557	7.66155
chr1	3163664	2.62514
chr1	3164523	6.62797
chr1	3165330	6.89329
chr1	3165909	4.88752
chr1	3176323	4.7198
chr1	3176786	6.81537
chr1	3177182	5.77591
chr1	3180944	3.80198
chr1	3181521	3.44629
chr1	3186740	4.52533
chr1	3190309	5.2555
chr1	3190713	2.75593
chr1	3195880	4.74261
chr1	3196842	4.16202
chr1	3200639	3.77629
chr1	3201031	5.16865
chr1	3203810	3.88346
chr1	3208614	4.56099
chr1	3219793	2.66583
chr1	3221029	4.17124
chr1	3225230	2.62891
chr1	3240578	3.48998
chr1	3243232	3.77804
chr1	3243585	4.62623
chr1	3248499	3.14192
chr1	3248991	3.67737
chr1	3255240	3.33618
chr1	3257434	3.55314
chr1	3258045	3.0472
chr1	3268616	3.41221
chr1	3269341	7.33206
chr1	3269947	2.80709
chr1	3273067	6.04171
chr1	3273535	3.25577
chr1	3287809	2.68428
chr1	3289766	4.59818
chr1	3290832	3.70795
chr1	3291706	3.5292
chr1	3292015	2.48994
chr1	3296860	4.60134
chr1	3297293	3.37381
chr1	3297833	2.71653
chr1	3303409	3.47492
chr1	3303709	4.84839
chr1	3304033	4.63332
chr1	3306503	2.96909
chr1	3306815	5.67635
chr1	3310241	3.78215
chr1	3320912	3.58228
chr1	3321954	6.10403
chr1	3322736	3.36222
chr1	3323694	4.28036
chr1	3324138	3.59031
chr1	3324303	7.04653
chr1	3324936	3.93091
chr1	3327528	4.00886
chr1	3327927	6.85139
chr1	3328439	2.62786
chr1	3328810	2.78167
chr1	3333407	3.17897
chr1	3334019	3.93799
chr1	3334345	5.10407
chr1	3334770	4.143
chr1	3335228	3.27876
chr1	3346339	3.39068
chr1	3348123	3.81054
chr1	3357030	3.09525
chr1	3357401	2.7572
chr1	3366501	4.00049
chr1	3369611	3.70293
chr1	3376642	5.62729
chr1	3376920	3.97513
chr1	3377358	3.8942
chr1	3381437	3.20496
chr1	3381916	3.53682
chr1	3385454	3.17107
chr1	3393092	4.87567
chr1	3395425	3.69215
chr1	3395677	5.73715
chr1	3399551	4.51768
chr1	3400003	2.88752
chr1	3406614	4.72251
chr1	3406976	6.41343
chr1	3407437	4.79053
chr1	3408251	3.3525
chr1	3416824	3.89884
chr1	3417386	2.57406
chr1	3424068	2.86355
chr1	3427983	4.13646
chr1	3428483	5.41407
chr1	3430863	3.71484
chr1	3437520	2.41618
chr1	3440105	2.41896
chr1	3440540	6.5472
chr1	3441270	8.77738
chr1	3442172	7.26733
chr1	3444472	4.83639
chr1	3445100	2.49587
chr1	3445369	2.41971
chr1	3445817	2.91153
chr1	3446252	5.81073
chr1	3458787	2.87022
chr1	3459118	2.74382
chr1	3459747	6.54874
chr1	3460158	4.95681
chr1	3465160	2.67701
chr1	3473135	2.50171
chr1	3479228	2.40831
chr1	3482708	2.71217
chr1	3486912	3.57422
chr1	3490982	4.98925
chr1	3491571	6.01757
chr1	3496139	2.95598
chr1	3501717	5.5013
chr1	3502052	2.75932
chr1	3506296	2.89534
chr1	3507627	2.54892
chr1	3508517	3.7807
chr1	3509078	4.92256
chr1	3512395	3.75038
chr1	3513010	4.71943
chr1	3518054	3.76078
chr1	3518759	6.22626
chr1	3519672	3.63823
chr1	3522818	2.66436
chr1	3523552	3.19493
chr1	3524486	3.47945
chr1	3527866	2.66165
chr1	3528327	2.84911
chr1	3528641	3.32461
chr1	3529157	4.41571
chr1	3532201	4.1681
chr1	3538393	2.43176
chr1	3548528	2.9615
chr1	3549367	2.59115
chr1	3551075	3.22613
chr1	3553679	4.718
chr1	3556465	3.38107
chr1	3556859	4.41187
chr1	3562365	2.58184
chr1	3564709	3.5879
chr1	3568156	3.89344
chr1	3571423	3.98855
chr1	3575848	3.38211
chr1	3579770	3.78972
chr1	3580097	8.19972
chr1	3580639	10.7703
chr1	3581665	7.75345
chr1	3583734	5.08843
chr1	3585130	4.74633
chr1	3587168	2.82073
chr1	3591256	3.34722
chr1	3599453	4.33925
chr1	3600970	3.91168
chr1	3607833	4.398
chr1	3608194	5.06647
chr1	3611173	4.6934
chr1	3613837	3.00819
chr1	3614139	2.48864
chr1	3614527	4.69292
chr1	3616959	5.31595
chr1	3617926	2.69703
chr1	3629550	2.86216
chr1	3630990	4.75341
chr1	3631771	3.81613
chr1	3632216	4.08641
chr1	3632598	5.7762
chr1	3633029	5.77864
chr1	3637265	2.41093
chr1	3637983	3.95737
chr1	3639364	2.88025
chr1	3642945	3.32767
chr1	3644230	8.12955
chr1	3644629	5.49992
chr1	3645102	5.57072
chr1	3645839	3.1014
chr1	3649083	2.74256
chr1	3649766	3.18145
chr1	3655933	3.89649
chr1	3658809	4.4847
chr1	3664104	6.91109
chr1	3665926	2.8167
chr1	3670074	2.62367
chr1	3678182	3.46206
chr1	3681100	2.61225
chr1	3683570	4.09226
chr1	3684270	2.70031
chr1	3689152	4.39934
chr1	3704221	2.92644
chr1	3714075	2.90707
chr1	3714841	3.36949
chr1	3716727	5.97229
chr1	3717154	3.25909
chr1	3721972	5.46388
chr1	3727430	4.21723
chr1	3740081	2.4036
chr1	3748553	3.00457
chr1	3755370	5.72961
chr1	3757825	3.3234
chr1	3758475	2.8197
chr1	3759224	2.8502
chr1	3765232	4.21213
chr1	3766138	5.18177
chr1	3766555	3.27388
chr1	3773246	6.34763
chr1	3775725	4.00134
chr1	3776452	3.62574
chr1	3779943	4.10393
chr1	3787603	4.7786
chr1	3788228	2.53286
chr1	3799852	3.21155
chr1	3800661	7.993
chr1	3801732	2.68243
chr1	3802248	2.78199
chr1	3804469	2.77593
chr1	3806652	4.00687
chr1	3809396	5.89676
chr1	3809785	6.37172
chr1	3812649	2.94033
chr1	3823554	2.79431
chr1	3832069	4.89319
chr1	3834547	3.91366
chr1	3840016	3.26876
chr1	3849111	3.23068
chr1	3850656	5.79277
chr1	3851142	4.70904
chr1	3863685	3.41134
chr1	3864070	6.99819
chr1	3877678	5.1543
chr1	3878085	2.46906
chr1	3878501	3.27799
chr1	3879302	3.19826
chr1	3880625	2.51244
chr1	3881222	2.51865
chr1	3882966	3.09408
chr1	3886972	4.80373
chr1	3913195	2.67519
chr1	3917763	6.35736
chr1	3918271	6.62865
chr1	3919183	3.64736
chr1	3920110	5.03583
chr1	3924007	5.99754
chr1	3924718	7.66318
chr1	3937014	2.44869
chr1	3938092	3.82708
chr1	3940781	5.49694
chr1	3941159	3.2153
chr1	3944888	4.60758
chr1	3947419	3.00793
chr1	3948249	2.82984
chr1	3950365	3.56563
chr1	3956426	3.48127
chr1	3969742	5.27261
chr1	3971986	2.89165
chr1	3976901	3.30539
chr1	3977538	3.05624
chr1	3984546	4.31662
chr1	3985211	8.07346
chr1	3994263	2.78048
chr1	3997466	3.64964
chr1	3997964	5.26625
chr1	3998383	2.63747
chr1	4001029	2.67153
chr1	4006738	4.64965
chr1	4007696	3.17825
chr1	4013235	4.75394
chr1	4016162	5.65901
chr1	4016816	9.27713
chr1	4017719	7.72546
chr1	4018383	6.25617
chr1	4018785	5.67439
chr1	4028372	3.51791
chr1	4030675	6.60553
chr1	4031170	2.77336
chr1	4031858	2.49651
chr1	4040044	4.32703
chr1	4054202	2.50672
chr1	4058791	2.7361
chr1	4059408	3.52577
chr1	4060944	4.59402
chr1	4061836	2.67821
chr1	4063871	5.70013
chr1	4075185	5.9595
chr1	4075805	6.70523
chr1	4077254	2.8249
chr1	4080963	4.9629
chr1	4082123	3.17562
chr1	4086194	3.32281
chr1	4088145	3.47054
chr1	4088432	2.67006
chr1	4089536	3.26954
chr1	4091335	3.18167
chr1	4092803	2.45373
chr1	4097044	4.35987
chr1	4102477	3.45888
chr1	4104686	4.43165
chr1	4108574	3.46196
chr1	4108870	3.4446
chr1	4109988	6.40497
chr1	4113625	2.56304
chr1	4114149	4.80347
chr1	4114744	5.11131
chr1	4118298	3.70329
chr1	4120711	3.08333
chr1	4125336	4.19758
chr1	4125737	2.544
chr1	4135025	2.60015
chr1	4135672	4.15341
chr1	4147116	3.57651
chr1	4149994	2.53344
chr1	4150644	3.71337
chr1	4150929	5.00228
chr1	4152094	3.94739
chr1	4152406	3.27006
chr1	4152706	6.20265
chr1	4155278	3.33802
chr1	4155853	3.0187
chr1	4156752	6.36936
chr1	4158092	3.96087
chr1	4158536	3.95695
chr1	4160929	6.2758
chr1	4161667	3.36278
chr1	4167289	2.5849
chr1	4171253	2.80311
chr1	4173782	3.6137
chr1	4174393	5.36554
chr1	4174732	7.98949
chr1	4175928	3.05388
chr1	4178118	4.21781
chr1	4186664	5.39254
chr1	4188902	3.56247
chr1	4190622	3.54066
chr1	4191398	2.62049
chr1	4192104	6.43112
chr1	4196328	3.68597
chr1	4204672	2.51208
chr1	4205208	4.48113
chr1	4205893	6.41856
chr1	4206593	6.63334
chr1	4213526	3.39335
chr1	4217674	3.91716
chr1	4222863	3.43517
chr1	4224503	2.6663
chr1	4224857	5.61375
chr1	4225615	4.36983
chr1	4226271	5.86431
chr1	4229373	3.17005
chr1	4231853	5.31301
chr1	4233217	3.67315
chr1	4233705	8.58411
chr1	4234575	4.87585
chr1	4240190	5.19676
chr1	4240624	6.32874
chr1	4241588	3.4996
chr1	4243654	7.29074
chr1	4244013	4.81617
chr1	4245293	2.70778
chr1	4245672	2.52195
chr1	4246393	3.91744
chr1	4250346	4.16625
chr1	4256765	3.7964
chr1	4257538	3.71028
chr1	4262006	2.80985
chr1	4262848	5.17832
chr1	4266494	2.40224
chr1	4267258	3.45039
chr1	4267750	3.45311
chr1	4269399	5.16133
chr1	4271143	2.53372
chr1	4271771	3.51762
chr1	4272791	2.94013
chr1	4275777	2.66073
chr1	4278025	2.95018
chr1	4285437	6.0491
chr1	4285749	6.21473
chr1	4289886	3.92535
chr1	4303032	4.07165
chr1	4303699	2.44499
chr1	4319872	7.60749
chr1	4324168	2.91205
chr1	4329798	2.50902
chr1	4337159	4.22546
chr1	4337710	5.12873
chr1	4338367	3.1634
chr1	4338826	4.16114
chr1	4340600	2.48695
chr1	4344880	7.30414
chr1	4345637	2.722
chr1	4350834	4.99633
chr1	4355508	3.85716
chr1	4355901	3.70765
chr1	4356406	4.45316
chr1	4359033	3.47502
chr1	4361994	5.70456
chr1	4363483	2.82686
chr1	4365901	2.62375
chr1	4368002	2.6842
chr1	4368418	4.46055
chr1	4368722	7.73959
chr1	4369061	5.24634
chr1	4372181	2.50454
chr1	4373897	4.01228
chr1	4377775	4.97579
chr1	4378780	3.78817
chr1	4379874	3.94595
chr1	4384081	2.46528
chr1	4386744	5.03486
chr1	4387218	3.73307
chr1	4387746	2.98327
chr1	4391124	4.25396
chr1	4391519	6.30961
chr1	4394609	3.07058
chr1	4394984	3.01396
chr1	4398866	4.96136
chr1	4399331	4.45438
chr1	4399775	4.72185
chr1	4432024	4.0857
chr1	4432735	4.88945
chr1	4436109	5.90586
chr1	4436446	8.21796
chr1	4437432	2.62955
chr1	4439820	5.65908
chr1	4440634	5.53876
chr1	4454896	5.5994
chr1	4455317	4.2412
chr1	4461231	3.03182
chr1	4465643	3.19946
chr1	4466454	4.1506
chr1	4469508	4.12476
chr1	4469809	3.5049
chr1	4477316	4.41251
chr1	4483776	3.59165
chr1	4487901	3.59606
chr1	4488575	7.1451
chr1	4494031	3.38724
chr1	4494460	3.36429
chr1	4497586	2.96372
chr1	4498077	3.51618
chr1	4501018	4.94638
chr1	4501722	8.13971
chr1	4502257	3.30425
chr1	4504216	4.57232
chr1	4508486	2.79825
chr1	4508972	4.03639
chr1	4515056	3.55116
chr1	4523318	3.69082
chr1	4523700	5.87442
chr1	4524472	3.47806
chr1	4525064	3.67382
chr1	4527064	6.17738
chr1	4528625	4.03374
chr1	4530276	4.52336
chr1	4531036	3.917
chr1	4531970	3.07668
chr1	4532574	4.32073
chr1	4534892	3.40301
chr1	4535485	3.47472
chr1	4536604	2.67304
chr1	4539443	2.93927
chr1	4540498	3.85649
chr1	4543737	6.2377
chr1	4544210	3.74349
chr1	4544663	2.96134
chr1	4547050	3.89184
chr1	4547494	4.98633
chr1	4554399	4.49836
chr1	4554796	4.17949
chr1	4555234	3.53769
chr1	4562707	4.01023
chr1	4563146	4.80735
chr1	4563425	6.3496
chr1	4564148	5.59839
chr1	4572926	3.34827
chr1	4576513	3.15011
chr1	4579442	4.15491
chr1	4581527	3.47839
chr1	4582031	2.94845
chr1	4582553	3.99253
chr1	4584043	2.63015
chr1	4585168	4.28439
chr1	4585706	3.9971
chr1	4587226	3.38477
chr1	4587752	4.79743
chr1	4588915	2.65331
chr1	4590899	3.18483
chr1	4591450	3.32963
chr1	4592048	6.13156
chr1	4596162	2.91724
chr1	4606496	4.59396
chr1	4607967	9.93322
chr1	4610925	3.72563
chr1	4613101	4.59156
chr1	4615395	5.65316
chr1	4618124	4.93475
chr1	4618652	6.72004
chr1	4619293	2.48353
chr1	4620113	3.15427
chr1	4638550	6.46219
chr1	4639023	4.93283
chr1	4639489	4.76672
chr1	4645036	4.22507
chr1	4645380	3.142
chr1	4647352	3.12453
chr1	4653723	2.90325
chr1	4654460	4.54545
chr1	4655266	3.85311
chr1	4656488	5.80375
chr1	4656805	3.92689
chr1	4657965	3.49638
chr1	4674051	2.87278
chr1	4674367	3.4234
chr1	4676048	4.81314
chr1	4676693	3.23954
chr1	4677809	3.27315
chr1	4694323	4.86086
chr1	4694865	2.62911
chr1	4695694	3.10731
chr1	4711857	5.78566
chr1	4712559	6.70947
chr1	4715385	3.68115
chr1	4718765	2.47051
chr1	4719423	3.6126
chr1	4721215	3.75469
chr1	4723942	4.41353
chr1	4726147	3.19961
chr1	4737972	4.7729
chr1	4743782	4.31176
chr1	4751183	4.09402
chr1	4751756	2.90478
chr1	4752998	3.85521
chr1	4757966	4.77511
chr1	4758845	4.49783
chr1	4759788	2.95157
chr1	4762974	3.0796
chr1	4763334	5.30305
chr1	4764083	3.51761
chr1	4768128	2.53836
chr1	4771847	4.28916
chr1	4772168	2.80937
chr1	4773274	3.13646
chr1	4776018	2.80852
chr1	4778476	3.40348
chr1	4779477	4.22929
chr1	4794011	5.12435
chr1	4796340	3.02336
chr1	4800617	6.15609
chr1	4802278	4.37741
chr1	4804544	2.43235
chr1	4805315	5.33955
chr1	4808729	2.87494
chr1	4821221	3.17055
chr1	4840762	2.7719
chr1	4841251	6.75913
chr1	4849230	3.2011
chr1	4873996	4.55718
chr1	4874612	7.38087
chr1	4874973	4.5675
chr1	4875460	3.65192
chr1	4879489	3.35112
chr1	4880191	5.36877
chr1	4883138	2.83336
chr1	4889675	6.88711
chr1	4890001	5.13201
chr1	4892623	3.84728
chr1	4893134	3.16514
chr1	4893540	3.7043
chr1	4893960	4.29587
chr1	4895445	5.93192
chr1	4896129	4.7127
chr1	4898683	2.65951
chr1	4900852	5.5702
chr1	4901292	3.60923
chr1	4903322	4.49395
chr1	4907274	3.52171
chr1	4911683	3.70487
chr1	4914240	3.57683
chr1	4917473	3.67584
chr1	4918041	4.63602
chr1	4923375	3.86452
chr1	4926595	3.5563
chr1	4929121	5.49037
chr1	4929586	2.9102
chr1	4942023	4.1016
chr1	4943737	4.39479
chr1	4948470	4.84711
chr1	4949192	3.97757
chr1	4949696	2.77432
chr1	4953206	2.55601
chr1	4958048	3.77238
chr1	4959776	2.79112
chr1	4961772	3.05135
chr1	4965037	2.40342
chr1	4970734	3.70009
chr1	4975517	3.61129
chr1	4982598	2.77186
chr1	4986669	5.73751
chr1	4995705	2.52801
chr1	4996981	2.56133
chr1	4998503	2.58241
chr1	4999218	2.50259
chr1	5004489	3.71269
chr1	5005619	3.38323
chr1	5007701	4.27709
chr1	5008799	5.31123
chr1	5017634	5.2833
chr1	5026926	2.7017
chr1	5027328	2.75759
chr1	5031687	3.88581
chr1	5037015	3.55056
chr1	5044115	3.89257
chr1	5051244	3.77058
chr1	5051592	3.88905
chr1	5052142	3.46507
chr1	5052453	4.23063
chr1	5052883	3.02921
chr1	5057363	2.87472
chr1	5060241	2.61941
chr1	5061024	4.30755
chr1	5061824	3.34276
chr1	5062666	4.72898
chr1	5066066	5.49312
chr1	5069688	3.62082
chr1	5070169	2.40322
chr1	5071298	4.5753
chr1	5071728	3.9104
chr1	5072496	3.90114
chr1	5074873	2.95299
chr1	5075593	2.40618
chr1	5075977	3.52516
chr1	5079273	2.87555
chr1	5080640	2.76931
chr1	5090270	3.30724
chr1	5090548	4.93587
chr1	5091873	2.98043
chr1	5094216	6.60315
chr1	5102625	3.49978
chr1	5107470	6.21866
chr1	5108295	3.98719
chr1	5108811	2.47314
chr1	5112064	7.11065
chr1	5115554	2.91433
chr1	5116452	4.79758
chr1	5117107	2.52572
chr1	5117414	2.92832
chr1	5124611	2.69257
chr1	5127037	3.53278
chr1	5131957	3.86469
chr1	5134013	2.70975
chr1	5140551	4.9347
chr1	5144506	7.22738
chr1	5144935	4.11874
chr1	5145392	2.53779
chr1	5146089	6.07377
chr1	5146867	3.75389
chr1	5147523	3.64359
chr1	5148233	3.07011
chr1	5151744	4.41581
chr1	5165334	2.49508
chr1	5171568	2.66305
chr1	5172901	5.10531
chr1	5176556	4.54138
chr1	5177168	3.60398
chr1	5179316	2.75227
chr1	5180506	4.94924
chr1	5181843	2.78034
chr1	5182335	2.53208
chr1	5182939	3.10153
chr1	5183297	3.36814
chr1	5183909	2.44639
chr1	5193469	3.40781
chr1	5194969	2.65424
chr1	5195432	4.83587
chr1	5196258	4.74913
chr1	5196687	3.17748
chr1	5197233	5.68959
chr1	5197956	3.08044
chr1	5202063	6.66076
chr1	5202432	4.053
chr1	5204442	3.17096
chr1	5204827	2.93469
chr1	5205179	2.45658
chr1	5205524	3.43769
chr1	5206012	4.36303
chr1	5210346	4.34763
chr1	5220264	2.74629
chr1	5222856	3.08039
chr1	5226640	5.94832
chr1	5228254	2.97419
chr1	5228828	4.19221
chr1	5237167	2.49944
chr1	5239782	3.07534
chr1	5240154	3.32367
chr1	5248146	5.65395
chr1	5248533	6.2368
chr1	5250733	2.64231
chr1	5255306	5.254
chr1	5255758	5.34728
chr1	5256249	7.84371
chr1	5257648	7.08484
chr1	5258916	5.27534
chr1	5259604	5.44086
chr1	5260287	3.68542
chr1	5260791	4.21398
chr1	5275286	5.03663
chr1	5275569	7.90973
chr1	5277894	2.74244
chr1	5282046	3.00755
chr1	5283012	3.51332
chr1	5286228	2.63455
chr1	5290990	2.89541
chr1	5295370	3.42796
chr1	5297082	5.17037
chr1	5298570	2.5744
chr1	5300736	3.80982
chr1	5301170	6.2936
chr1	5301688	2.62661
chr1	5306148	5.68616
chr1	5306526	3.39716
chr1	5317626	3.75926
chr1	5325898	3.72272
chr1	5328454	3.81226
chr1	5328838	6.87527
chr1	5338361	2.41302
chr1	5339350	2.76775
chr1	5343970	4.80861
chr1	5344505	6.27882
chr1	5346645	3.48953
chr1	5346933	2.88431
chr1	5350955	3.22408
chr1	5351494	2.69457
chr1	5361564	5.11411
chr1	5384984	2.87636
chr1	5385495	2.51432
chr1	5385893	4.54221
chr1	5387672	4.75075
chr1	5388321	4.98902
chr1	5388985	3.56365
chr1	5396497	3.33851
chr1	5397867	3.45084
chr1	5401470	4.20482
chr1	5401812	6.95517
chr1	5402539	11.9178
chr1	5405639	2.75509
chr1	5407494	5.82419
chr1	5408202	2.77987
chr1	5413114	3.96279
chr1	5414118	8.09729
chr1	5415100	4.34856
chr1	5415467	8.58167
chr1	5415811	7.94868
chr1	5422137	3.51483
chr1	5422555	3.90135
chr1	5423926	4.23291
chr1	5429961	6.11584
chr1	5440672	2.78931
chr1	5441851	2.79194
chr1	5444131	2.69104
chr1	5445488	6.90738
chr1	5450840	5.52192
chr1	5461516	3.12555
chr1	5462337	3.61605
chr1	5463588	2.92079
chr1	5464250	3.40352
chr1	5464806	2.58567
chr1	5471072	7.3848
chr1	5480247	4.2742
chr1	5481601	4.89008
chr1	5482259	6.75945
chr1	5482759	4.53962
chr1	5485302	3.90747
chr1	5485982	3.15796
chr1	5491575	4.98371
chr1	5492328	5.58822
chr1	5492708	5.15124
chr1	5495199	4.71874
chr1	5501607	4.13567
chr1	5502080	4.1645
chr1	5506560	2.96878
chr1	5516293	5.16796
chr1	5516764	5.18464
chr1	5517146	6.04342
chr1	5517585	6.53527
chr1	5538052	3.45142
chr1	5538540	5.01399
chr1	5540156	5.85685
chr1	5545485	3.50881
chr1	5545988	2.53237
chr1	5546318	2.86942
chr1	5547947	4.32803
chr1	5559082	5.07646
chr1	5559952	4.44076
chr1	5560350	2.77758
chr1	5568009	4.51396
chr1	5570765	3.21084
chr1	5582046	5.09189
chr1	5582738	3.87613
chr1	5587893	3.19315
chr1	5593103	4.0387
chr1	5595202	3.73007
chr1	5614322	4.03878
chr1	5619263	2.45989
chr1	5626190	2.53774
chr1	5638647	2.91597
chr1	5640962	3.2668
chr1	5641383	2.92234
chr1	5643714	3.8458
chr1	5644380	5.60523
chr1	5646193	2.66088
chr1	5647255	5.4661
chr1	5665061	2.67169
chr1	5670277	2.93902
chr1	5670664	5.48629
chr1	5671207	3.7505
chr1	5675044	2.86192
chr1	5675548	6.19092
chr1	5675995	4.3975
chr1	5685211	2.46182
chr1	5705316	4.03941
chr1	5708014	2.99034
chr1	5709248	2.85451
chr1	5711796	3.18572
chr1	5713904	4.52022
chr1	5720571	2.52862
chr1	5721752	2.73733
chr1	5722606	4.34161
chr1	5725670	6.37766
chr1	5726615	4.57448
chr1	5726901	3.27362
chr1	5729527	2.49461
chr1	5732127	3.70197
chr1	5732472	2.90134
chr1	5733008	2.49418
chr1	5733394	4.55655
chr1	5739246	2.6672
chr1	5745295	5.32091
chr1	5746288	3.36077
chr1	5756847	3.28422
chr1	5757167	2.50229
chr1	5760237	3.62427
chr1	5762791	3.46399
chr1	5764255	2.48145
chr1	5764695	3.9075
chr1	5765868	3.68463
chr1	5766874	2.5871
chr1	5769513	3.52494
chr1	5770650	7.26734
chr1	5771485	2.55579
chr1	5776065	9.85425
chr1	5777004	8.56471
chr1	5778827	3.39674
chr1	5785859	3.18492
chr1	5787277	2.5825
chr1	5787606	2.9533
chr1	5787940	2.57414
chr1	5789483	3.1825
chr1	5800632	3.92372
chr1	5828002	3.99094
chr1	5831539	5.43597
chr1	5831895	4.93281
chr1	5832281	3.09179
chr1	5836769	2.57603
chr1	5837172	2.99646
chr1	5839892	5.14764
chr1	5840202	3.96039
chr1	5844548	3.77432
chr1	5845534	3.66391
chr1	5846330	7.88239
chr1	5847101	7.14836
chr1	5847881	3.19491
chr1	5853856	2.8326
chr1	5856574	4.40965
chr1	5868709	2.44376
chr1	5869167	4.26245
chr1	5870890	4.24515
chr1	5871689	2.7017
chr1	5879493	4.23033
chr1	5880073	9.74825
chr1	5880706	6.01109
chr1	5881130	5.77804
chr1	5888960	4.80342
chr1	5889681	6.24744
chr1	5890083	7.35994
chr1	5896323	2.73019
chr1	5909185	3.76834
chr1	5916927	4.27625
chr1	5917432	6.73006
chr1	5924908	3.39771
chr1	5925634	4.18467
chr1	5926339	5.09268
chr1	5926831	3.09374
chr1	5932279	5.26788
chr1	5937223	2.47333
chr1	5938812	6.58459
chr1	5939274	2.41785
chr1	5946554	2.62503
chr1	5948805	2.87155
chr1	5949150	3.17386
chr1	5950036	5.10192
chr1	5951322	10.2001
chr1	5952036	6.47854
chr1	5952692	4.43586
chr1	5957235	3.50884
chr1	5958537	4.42148
chr1	5964766	3.31267
chr1	5976532	2.91953
chr1	5978862	4.07468
chr1	5979536	3.95117
chr1	5979915	3.75694
chr1	5983582	3.14086
chr1	5983996	6.87247
chr1	5984528	5.97422
chr1	5984850	6.6669
chr1	5988096	4.40076
chr1	5988666	2.80741
chr1	5997968	2.92771
chr1	5998551	2.68374
chr1	6002603	3.01946
chr1	6005923	4.06268
chr1	6006941	4.99213
chr1	6014491	2.77882
chr1	6024725	3.78325
chr1	6036809	3.33789
chr1	6037782	4.89392
chr1	6038925	3.46345
chr1	6048680	2.99343
chr1	6050088	4.56636
chr1	6061089	2.4712
chr1	6063720	6.54311
chr1	6064211	3.1606
chr1	6066577	2.55744
chr1	6066925	2.87808
chr1	6069665	3.59335
chr1	6070120	3.45381
chr1	6072243	4.93901
chr1	6081798	4.28442
chr1	6082645	3.52228
chr1	6083285	4.12593
chr1	6092480	5.79536
chr1	6093367	5.56976
chr1	6094430	5.07084
chr1	6098762	2.96598
chr1	6116858	2.61199
chr1	6125412	3.79965
chr1	6127910	3.63898
chr1	6135755	5.61445
chr1	6136408	4.57016
chr1	6137337	3.39631
chr1	6138091	4.1896
chr1	6139148	3.31036
chr1	6139535	4.22953
chr1	6145703	4.14425
chr1	6146214	5.74028
chr1	6149853	2.76607
chr1	6150374	4.60209
chr1	6150959	2.85732
chr1	6151518	2.93352
chr1	6156207	2.65107
chr1	6166261	4.29876
chr1	6166738	3.31167
chr1	6169163	6.12929
chr1	6169595	3.91627
chr1	6169994	4.92524
chr1	6173532	2.96324
chr1	6174210	3.72511
chr1	6184438	6.76477
chr1	6186196	4.34687
chr1	6186817	3.84386
chr1	6187470	7.66047
[truncated: 26,222 more rows]
